# Supplementary material for: Crystal structure of (S)-4-carbamoyl-4-(1,3-dioxo­isoindolin-2-yl)butanoic acid
Source: Acta Crystallogr E Crystallogr Commun. 2015 Jan 1;71(Pt 1):107–9. doi: 10.1107/S2056989014027121 (PMC4331919; doi:10.1107/S2056989014027121)
Supplement: Supplementary file 1 [file e-71-00107-sup1.cif]

##############################################################################
#                                                                            #
# This CIF contains the data in a paper accepted for publication in          #
# Acta Crystallographica Section E. It conforms to the requirements of       #
# Notes for Authors for Acta Crystallographica Section E, and has been       #
# peer reviewed under the auspices of the IUCr Commission on Journals.       #
#                                                                            #
# Full details of the Crystallographic Information File format               #
# are given in the paper "The Crystallographic Information File (CIF):       #
# a New Standard Archive File for Crystallography" by S. R. Hall, F. H.      #
# Allen and I. D. Brown [Acta Cryst. (1991), A47, 655-685].                  #
#                                                                            #
# The current version of the core CIF dictionary is obtainable from          #
# ftp://ftp.iucr.org/pub/cif_core.dic.                                       #
#                                                                            #
# Software is freely available for graphical display of the structure(s)     #
# in this CIF. For information consult the CIF software page                 #
# http://www.iucr.org/resources/cif/software.                                #
#                                                                            #
# This file may be used for bona fide research purposes within the           #
# scientific community so long as proper attribution is given to the journal # 
# article from which it was obtained.                                        #
#                                                                            #
##############################################################################
data_global
_audit_creation_method     'by CrystalStructure 4.1'
_journal_date_recd_electronic     2014-10-29
_journal_date_accepted     2014-12-11
_journal_name_full     'Acta Crystallographica, Section E'
_journal_year     2015
_journal_volume     71
_journal_issue      1
_journal_page_first     107
_journal_page_last     109
_journal_paper_category     GO
_journal_paper_doi     10.1107/S2056989014027121
_journal_coeditor_code     IS5381
_publ_contact_author_name     'Toru Asahi'
_publ_contact_author_address
;
Graduate school of Advanced Science and Engineering, Waseda University (TWIns),
Tokyo 162-8480,
Japan
Consolidated Research Institute for Advanced Science and Medical Care,
Waseda University (ASMeW), Tokyo 162-0041,
Japan
;
_publ_contact_author_email     'tasahi@waseda.jp'
_publ_contact_author_fax     'ENTER FAX NUMBER'
_publ_contact_author_phone     'ENTER PHONE NUMBER'
_publ_section_title
;
Crystal structure of (<i>S</i>)-4-carbamoyl-4-(1,3-dioxoisoindolin-2-yl)butanoic
acid
;
_publ_section_title_footnote
;
 Trivial name (<i>S</i>)-phthaloylisoglutamine, one of the hydrolysis products
of thalidomide.
;
loop_
    _publ_author_name
    _publ_author_footnote
    _publ_author_address
    'Otogawa, Kohei' .
;
Graduate school of Advanced Science and Engineering, Waseda University (TWIns),
Tokyo 162-8480,
Japan
;
    'Ishikawa, Kazuhiko' .
;
Graduate school of Advanced Science and Engineering, Waseda University (TWIns),
Tokyo 162-8480,
Japan
;
    'Shiro, Motoo' .
;
Consolidated Research Institute for Advanced Science and Medical Care,
Waseda  University (ASMeW), Tokyo 162-0041,
Japan
;
    'Asahi, Toru' .
;
Graduate school of Advanced Science and Engineering, Waseda University (TWIns),
Tokyo 162-8480,
Japan
Consolidated Research Institute for Advanced Science and Medical Care,
Waseda University (ASMeW), Tokyo 162-0041,
Japan
;
_publ_section_synopsis
;
The title compound is a one of the first-step hydrolysis products of
thalidomide. In the crystal, each molecule is linked <i>via</i> six
neighbouring molecules into a three-dimensional network through N---H...O and
O---H...O hydrogen bonds.
;
data_I
_database_code_depnum_ccdc_archive 'CCDC 1038803'
_chemical_name_systematic
;
(<i>S</i>)-4-Carbamoyl-4-(1,3-dioxoisoindolin-2-yl)butanoic acid
;
_chemical_formula_moiety     'C13 H12 N2 O5'
_chemical_formula_sum     'C13 H12 N2 O5'
_chemical_formula_iupac     'C13 H12 N2 O5'
_chemical_formula_weight     276.25
_chemical_melting_point     ?
_space_group_crystal_system     orthorhombic
_space_group_name_H-M_alt     'P 21 21 21'
_space_group_name_Hall     'P 2ac 2ab'
loop_
    _symmetry_equiv_pos_site_id
    _space_group_symop_operation_xyz
    1 '+X,+Y,+Z'
    2 '1/2+X,1/2-Y,-Z'
    3 '-X,1/2+Y,1/2-Z'
    4 '1/2-X,-Y,1/2+Z'
_cell_length_a     8.4790(3)
_cell_length_b     9.6751(3)
_cell_length_c     15.4488(5)
_cell_angle_alpha     90.0000
_cell_angle_beta     90.0000
_cell_angle_gamma     90.0000
_cell_volume     1267.35(7)
_cell_formula_units_Z     4
_cell_measurement_reflns_used     12101
_cell_measurement_theta_min     4.57
_cell_measurement_theta_max     68.25
_cell_measurement_temperature     223
_exptl_crystal_description     needle
_exptl_crystal_colour     colorless
_exptl_crystal_size_max     0.630
_exptl_crystal_size_mid     0.200
_exptl_crystal_size_min     0.100
_exptl_crystal_density_diffrn     1.448
_exptl_crystal_density_meas     ?
_exptl_crystal_density_method     'not measured'
_exptl_crystal_F_000     576.00
_exptl_absorpt_coefficient_mu     0.963
_exptl_absorpt_correction_type     multi-scan
_exptl_absorpt_process_details
;
(ABSCOR; Rigaku, 1995)
;
_exptl_absorpt_correction_T_min     0.766
_exptl_absorpt_correction_T_max     0.908
_diffrn_ambient_temperature     223
_diffrn_radiation_type     'Cu K\a'
_diffrn_radiation_wavelength     1.54187
_diffrn_measurement_device_type     'Rigaku R-AXIS RAPID'
_diffrn_measurement_method     \w
_diffrn_detector_area_resol_mean     10.000
_diffrn_reflns_number     23228
_diffrn_reflns_av_R_equivalents     0.0575
_diffrn_reflns_theta_min     5.395
_diffrn_reflns_theta_max     68.244
_diffrn_reflns_theta_full     67.687
_diffrn_measured_fraction_theta_max     1.000
_diffrn_measured_fraction_theta_full     1.000
_diffrn_reflns_limit_h_min     -10
_diffrn_reflns_limit_h_max     10
_diffrn_reflns_limit_k_min     -11
_diffrn_reflns_limit_k_max     11
_diffrn_reflns_limit_l_min     -18
_diffrn_reflns_limit_l_max     18
_diffrn_standards_number     0
_diffrn_standards_interval_count     .
_diffrn_standards_decay_%     ?
_refine_special_details
;
Refinement was performed using all reflections. The weighted <i>R</i>-factor
(<i>wR</i>) and goodness of fit (<i>S</i>) are based on <i>F</i>^2^.
<i>R</i>-factor (gt) are based on <i>F</i>. The threshold expression of
<i>F</i>^2^ > 2.0 \s(<i>F</i>^2^) is used only for calculating <i>R</i>-factor
(gt).
;
_reflns_number_total     2320
_reflns_number_gt     2245
_reflns_threshold_expression     F^2^>2\s(F^2^)
_refine_ls_structure_factor_coef     Fsqd
_refine_ls_R_factor_all     0.0279
_refine_ls_R_factor_gt     0.0270
_refine_ls_wR_factor_gt     0.0664
_refine_ls_wR_factor_ref     0.0674
_refine_ls_goodness_of_fit_ref     1.077
_refine_ls_number_reflns     2320
_refine_ls_number_parameters     183
_refine_ls_number_restraints     0
_refine_ls_hydrogen_treatment     constr
_refine_ls_weighting_scheme     calc
_refine_ls_weighting_details
            'w = 1/[\s^2^(Fo^2^)+(0.0326P)^2^+0.1235P] where P=(Fo^2^+2Fc^2^)/3'
_atom_sites_solution_hydrogens     geom
_atom_sites_solution_primary     direct
_atom_sites_solution_secondary     difmap
_refine_ls_shift/su_max     0.000
_refine_diff_density_max     0.16
_refine_diff_density_min     -0.16
_refine_ls_extinction_method
;
SHELXL2013 (Sheldrick, 2008)
;
_refine_ls_extinction_coef     0.0357(16)
_refine_ls_abs_structure_details
;
Flack <i>x</i> determined using 914 quotients
[(<i>I</i>^+^)-(<i>I</i>^-^)]/[(<i>I</i>^+^)+(<i>I</i>^-^)]
(Parsons <i>et al.</i>, 2013)
;
_refine_ls_abs_structure_Flack     0.06(4)
loop_
    _atom_type_symbol
    _atom_type_description
    _atom_type_scat_dispersion_real
    _atom_type_scat_dispersion_imag
    _atom_type_scat_source
    'C' 'C' 0.0181 0.0091
;
International Tables for Crystallography
(Vol. C, Tables 4.2.6.8 and 6.1.1.4)
;
    'H' 'H' 0.0000 0.0000
;
International Tables for Crystallography
(Vol. C, Table 6.1.1.4)
;
    'O' 'O' 0.0492 0.0322
;
International Tables for Crystallography
(Vol. C, Tables 4.2.6.8 and 6.1.1.4)
;
    'N' 'N' 0.0311 0.0180
;
International Tables for Crystallography
(Vol. C, Tables 4.2.6.8 and 6.1.1.4)
;
_computing_data_collection
;
RAPID-AUTO (Rigaku, 1998)
;
_computing_cell_refinement
;
RAPID-AUTO (Rigaku, 1998)
;
_computing_data_reduction
;
RAPID-AUTO (Rigaku, 1998)
;
_computing_structure_solution
;
SHELXS2013 (Sheldrick, 2008)
;
_computing_structure_refinement
;
SHELXL2013 (Sheldrick, 2008)
;
_computing_molecular_graphics
;
CrystalStructure (Rigaku, 2014)
;
_computing_publication_material
;
CrystalStructure (Rigaku, 2014)
;
loop_
    _atom_site_type_symbol
    _atom_site_label
    _atom_site_fract_x
    _atom_site_fract_y
    _atom_site_fract_z
    _atom_site_U_iso_or_equiv
    _atom_site_adp_type
    _atom_site_calc_flag
    _atom_site_refinement_flags
    _atom_site_occupancy
    _atom_site_disorder_assembly
    _atom_site_disorder_group
    O O1 0.60120(16) 0.50832(14) 0.65955(9) 0.0380(4) Uani d . 1 . .
    O O2 0.22423(15) 0.29086(15) 0.81979(8) 0.0354(3) Uani d . 1 . .
    O O3 0.28367(17) 0.34228(17) 0.49573(8) 0.0435(4) Uani d . 1 . .
    O O4 0.32128(15) 0.66161(14) 0.78685(8) 0.0353(3) Uani d . 1 . .
    O O5 0.08071(16) 0.6519(2) 0.84322(9) 0.0498(4) Uani d . 1 . .
    N N1 0.39627(16) 0.38300(15) 0.71946(9) 0.0246(3) Uani d . 1 . .
    N N2 0.48080(19) 0.24502(17) 0.57047(10) 0.0342(4) Uani d . 1 . .
    C C1 0.7414(2) 0.4824(2) 0.84759(13) 0.0358(4) Uani d . 1 . .
    C C2 0.7647(2) 0.4539(2) 0.93501(13) 0.0416(5) Uani d . 1 . .
    C C3 0.6535(2) 0.3840(2) 0.98308(13) 0.0395(5) Uani d . 1 . .
    C C4 0.5124(2) 0.3393(2) 0.94584(11) 0.0326(4) Uani d . 1 . .
    C C5 0.4892(2) 0.36838(17) 0.85916(11) 0.0255(4) Uani d . 1 . .
    C C6 0.6010(2) 0.43761(18) 0.81107(11) 0.0274(4) Uani d . 1 . .
    C C7 0.5420(2) 0.45217(18) 0.72098(11) 0.0266(4) Uani d . 1 . .
    C C8 0.3518(2) 0.33864(17) 0.80233(11) 0.0250(4) Uani d . 1 . .
    C C9 0.2867(2) 0.38767(19) 0.64668(11) 0.0269(4) Uani d . 1 . .
    C C10 0.3548(2) 0.32287(19) 0.56467(11) 0.0281(4) Uani d . 1 . .
    C C11 0.2218(2) 0.5328(2) 0.62906(12) 0.0337(4) Uani d . 1 . .
    C C12 0.1075(2) 0.5854(2) 0.69751(13) 0.0396(5) Uani d . 1 . .
    C C13 0.1827(2) 0.63585(19) 0.77980(12) 0.0311(4) Uani d . 1 . .
    H H1 0.81748 0.52994 0.8148 0.0429 Uiso calc R 1 . .
    H H2 0.85847 0.48296 0.96185 0.0499 Uiso calc R 1 . .
    H H3 0.67296 0.36605 1.04192 0.0475 Uiso calc R 1 . .
    H H4 0.43628 0.2915 0.97838 0.0392 Uiso calc R 1 . .
    H H5 0.19512 0.32999 0.66336 0.0323 Uiso calc R 1 . .
    H H6B 0.51794 0.20427 0.52459 0.0513 Uiso calc R 1 . .
    H H7A 0.52731 0.23407 0.62019 0.0513 Uiso calc R 1 . .
    H H8A 0.31049 0.59737 0.62494 0.0404 Uiso calc R 1 . .
    H H9B 0.16801 0.53233 0.5729 0.0404 Uiso calc R 1 . .
    H H10A 0.04576 0.66122 0.67253 0.0475 Uiso calc R 1 . .
    H H11B 0.03387 0.51082 0.71193 0.0475 Uiso calc R 1 . .
    H H12 0.1288 0.66053 0.8897 0.0747 Uiso calc R 1 . .
loop_
    _atom_site_aniso_label
    _atom_site_aniso_U_11
    _atom_site_aniso_U_22
    _atom_site_aniso_U_33
    _atom_site_aniso_U_12
    _atom_site_aniso_U_13
    _atom_site_aniso_U_23
    O1 0.0368(7) 0.0480(8) 0.0294(7) -0.0115(7) 0.0044(6) 0.0064(6)
    O2 0.0285(7) 0.0478(8) 0.0299(7) -0.0078(6) 0.0024(6) 0.0079(6)
    O3 0.0411(8) 0.0673(10) 0.0221(7) 0.0098(8) -0.0079(6) -0.0063(6)
    O4 0.0307(7) 0.0439(7) 0.0313(7) -0.0037(6) -0.0003(6) -0.0053(6)
    O5 0.0331(7) 0.0856(12) 0.0306(8) -0.0014(8) 0.0020(6) -0.0085(8)
    N1 0.0237(7) 0.0314(7) 0.0188(7) -0.0022(6) -0.0007(6) 0.0021(6)
    N2 0.0352(9) 0.0442(9) 0.0233(8) 0.0063(7) -0.0016(7) -0.0053(7)
    C1 0.0269(9) 0.0432(10) 0.0373(11) -0.0013(9) -0.0037(8) -0.0049(9)
    C2 0.0322(10) 0.0538(12) 0.0388(11) 0.0062(10) -0.0146(9) -0.0102(10)
    C3 0.0436(12) 0.0508(11) 0.0243(10) 0.0134(10) -0.0094(9) -0.0036(9)
    C4 0.0362(10) 0.0392(10) 0.0225(9) 0.0074(9) 0.0008(8) 0.0014(8)
    C5 0.0262(9) 0.0286(9) 0.0219(9) 0.0046(7) 0.0000(7) -0.0023(7)
    C6 0.0257(8) 0.0315(8) 0.0251(9) 0.0030(8) -0.0013(7) -0.0024(8)
    C7 0.0239(8) 0.0315(8) 0.0244(9) -0.0024(7) 0.0012(7) 0.0001(8)
    C8 0.0272(9) 0.0268(8) 0.0210(8) 0.0026(7) 0.0004(7) 0.0023(7)
    C9 0.0242(8) 0.0364(9) 0.0203(9) -0.0034(7) -0.0031(7) 0.0016(8)
    C10 0.0259(9) 0.0366(9) 0.0217(9) -0.0053(8) -0.0027(7) 0.0003(7)
    C11 0.0376(10) 0.0409(10) 0.0226(9) 0.0074(9) -0.0064(8) 0.0017(8)
    C12 0.0318(9) 0.0517(12) 0.0351(11) 0.0115(9) -0.0089(9) -0.0073(9)
    C13 0.0321(10) 0.0321(9) 0.0291(10) 0.0051(8) -0.0018(8) 0.0016(8)
_geom_special_details
;
;
loop_
    _geom_bond_atom_site_label_1
    _geom_bond_atom_site_label_2
    _geom_bond_site_symmetry_1
    _geom_bond_site_symmetry_2
    _geom_bond_distance
    _geom_bond_publ_flag
    O1 C7 . . 1.203(2) n
    O2 C8 . . 1.207(2) n
    O3 C10 . . 1.238(2) n
    O4 C13 . . 1.206(2) n
    O5 C13 . . 1.316(2) n
    N1 C7 . . 1.405(2) n
    N1 C8 . . 1.402(2) n
    N1 C9 . . 1.460(2) n
    N2 C10 . . 1.310(2) n
    C1 C2 . . 1.393(3) n
    C1 C6 . . 1.387(3) n
    C2 C3 . . 1.378(3) n
    C3 C4 . . 1.396(3) n
    C4 C5 . . 1.382(2) n
    C5 C6 . . 1.378(2) n
    C5 C8 . . 1.487(2) n
    C6 C7 . . 1.486(2) n
    C9 C10 . . 1.527(2) n
    C9 C11 . . 1.532(3) n
    C11 C12 . . 1.522(3) n
    C12 C13 . . 1.503(3) n
    O5 H12 . . 0.830 no
    N2 H6B . . 0.870 no
    N2 H7A . . 0.870 no
    C1 H1 . . 0.940 no
    C2 H2 . . 0.940 no
    C3 H3 . . 0.940 no
    C4 H4 . . 0.940 no
    C9 H5 . . 0.990 no
    C11 H8A . . 0.980 no
    C11 H9B . . 0.980 no
    C12 H10A . . 0.980 no
    C12 H11B . . 0.980 no
loop_
    _geom_angle_atom_site_label_1
    _geom_angle_atom_site_label_2
    _geom_angle_atom_site_label_3
    _geom_angle_site_symmetry_1
    _geom_angle_site_symmetry_2
    _geom_angle_site_symmetry_3
    _geom_angle
    _geom_angle_publ_flag
    C7 N1 C8 . . . 111.52(14) n
    C7 N1 C9 . . . 123.92(14) n
    C8 N1 C9 . . . 122.81(14) n
    C2 C1 C6 . . . 117.00(17) n
    C1 C2 C3 . . . 121.55(19) n
    C2 C3 C4 . . . 121.08(18) n
    C3 C4 C5 . . . 117.28(17) n
    C4 C5 C6 . . . 121.54(16) n
    C4 C5 C8 . . . 130.11(16) n
    C6 C5 C8 . . . 108.34(15) n
    C1 C6 C5 . . . 121.54(16) n
    C1 C6 C7 . . . 129.83(16) n
    C5 C6 C7 . . . 108.63(15) n
    O1 C7 N1 . . . 124.67(16) n
    O1 C7 C6 . . . 129.86(16) n
    N1 C7 C6 . . . 105.47(14) n
    O2 C8 N1 . . . 124.22(16) n
    O2 C8 C5 . . . 130.12(16) n
    N1 C8 C5 . . . 105.63(14) n
    N1 C9 C10 . . . 112.66(14) n
    N1 C9 C11 . . . 113.19(15) n
    C10 C9 C11 . . . 111.39(14) n
    O3 C10 N2 . . . 122.91(17) n
    O3 C10 C9 . . . 117.83(16) n
    N2 C10 C9 . . . 119.20(15) n
    C9 C11 C12 . . . 114.32(16) n
    C11 C12 C13 . . . 115.22(16) n
    O4 C13 O5 . . . 123.27(17) n
    O4 C13 C12 . . . 123.81(17) n
    O5 C13 C12 . . . 112.90(16) n
    C13 O5 H12 . . . 109.469 no
    C10 N2 H6B . . . 120.005 no
    C10 N2 H7A . . . 120.001 no
    H6B N2 H7A . . . 119.994 no
    C2 C1 H1 . . . 121.519 no
    C6 C1 H1 . . . 121.506 no
    C1 C2 H2 . . . 119.202 no
    C3 C2 H2 . . . 119.210 no
    C2 C3 H3 . . . 119.482 no
    C4 C3 H3 . . . 119.476 no
    C3 C4 H4 . . . 121.355 no
    C5 C4 H4 . . . 121.352 no
    N1 C9 H5 . . . 106.340 no
    C10 C9 H5 . . . 106.336 no
    C11 C9 H5 . . . 106.343 no
    C9 C11 H8A . . . 108.681 no
    C9 C11 H9B . . . 108.685 no
    C12 C11 H8A . . . 108.682 no
    C12 C11 H9B . . . 108.682 no
    H8A C11 H9B . . . 107.616 no
    C11 C12 H10A . . . 108.474 no
    C11 C12 H11B . . . 108.468 no
    C13 C12 H10A . . . 108.470 no
    C13 C12 H11B . . . 108.470 no
    H10A C12 H11B . . . 107.495 no
loop_
    _geom_torsion_atom_site_label_1
    _geom_torsion_atom_site_label_2
    _geom_torsion_atom_site_label_3
    _geom_torsion_atom_site_label_4
    _geom_torsion_site_symmetry_1
    _geom_torsion_site_symmetry_2
    _geom_torsion_site_symmetry_3
    _geom_torsion_site_symmetry_4
    _geom_torsion
    _geom_torsion_publ_flag
    C7 N1 C8 O2 . . . . 171.27(15) no
    C7 N1 C8 C5 . . . . -6.74(17) no
    C8 N1 C7 O1 . . . . -174.78(15) no
    C8 N1 C7 C6 . . . . 5.92(17) no
    C7 N1 C9 C10 . . . . 63.76(19) no
    C7 N1 C9 C11 . . . . -63.74(19) no
    C9 N1 C7 O1 . . . . -9.5(3) no
    C9 N1 C7 C6 . . . . 171.19(13) no
    C8 N1 C9 C10 . . . . -132.59(14) no
    C8 N1 C9 C11 . . . . 99.91(17) no
    C9 N1 C8 O2 . . . . 5.8(2) no
    C9 N1 C8 C5 . . . . -172.20(13) no
    C2 C1 C6 C5 . . . . 0.2(3) no
    C2 C1 C6 C7 . . . . 179.85(16) no
    C6 C1 C2 C3 . . . . 0.2(3) no
    C1 C2 C3 C4 . . . . -0.2(3) no
    C2 C3 C4 C5 . . . . -0.1(3) no
    C3 C4 C5 C6 . . . . 0.5(3) no
    C3 C4 C5 C8 . . . . -178.13(16) no
    C4 C5 C6 C1 . . . . -0.6(3) no
    C4 C5 C6 C7 . . . . 179.74(15) no
    C4 C5 C8 O2 . . . . 5.8(3) no
    C4 C5 C8 N1 . . . . -176.37(17) no
    C6 C5 C8 O2 . . . . -172.97(16) no
    C6 C5 C8 N1 . . . . 4.88(17) no
    C8 C5 C6 C1 . . . . 178.32(13) no
    C8 C5 C6 C7 . . . . -1.38(18) no
    C1 C6 C7 O1 . . . . -1.5(3) no
    C1 C6 C7 N1 . . . . 177.71(17) no
    C5 C6 C7 O1 . . . . 178.13(16) no
    C5 C6 C7 N1 . . . . -2.62(18) no
    N1 C9 C10 O3 . . . . -167.77(14) no
    N1 C9 C10 N2 . . . . 15.1(2) no
    N1 C9 C11 C12 . . . . -70.37(18) no
    C10 C9 C11 C12 . . . . 161.47(13) no
    C11 C9 C10 O3 . . . . -39.3(2) no
    C11 C9 C10 N2 . . . . 143.54(15) no
    C9 C11 C12 C13 . . . . 77.4(2) no
    C11 C12 C13 O4 . . . . 15.2(3) no
    C11 C12 C13 O5 . . . . -166.20(15) no
loop_
    _geom_hbond_atom_site_label_D
    _geom_hbond_atom_site_label_H
    _geom_hbond_atom_site_label_A
    _geom_hbond_site_symmetry_A
    _geom_hbond_distance_DH
    _geom_hbond_distance_HA
    _geom_hbond_distance_DA
    _geom_hbond_angle_DHA
    O5 H12 O3 4_565 0.83 1.80 2.6230(19) 172
    N2 H6B O3 2_556 0.87 2.32 2.891(2) 123
    N2 H7A O4 3_646 0.87 2.05 2.886(2) 161
