# Supplementary material for: Crystal structure of (S)-4-carbamoyl-4-(1,3-dioxo­isoindolin-2-yl)butanoic acid
Source: Acta Crystallogr E Crystallogr Commun. 2015 Jan 1;71(Pt 1):107–9. doi: 10.1107/S2056989014027121 (PMC4331919; doi:10.1107/S2056989014027121)
Supplement: Supplementary file 2 [file e-71-00107-Isup2.hkl]

#
# h,k,l, Fc-squared, Fo-squared, sigma(Fo-squared), status flag
#
data_I
_shelx_title ' 20130927otogawa'
_shelx_refln_list_code          4
_shelx_F_calc_maximum      146.77
_exptl_crystal_F_000       576.00
_reflns_d_resolution_high  0.8301

loop_
 _space_group_symop_operation_xyz
 'x, y, z'
 'x+1/2, -y+1/2, -z'
 '-x, y+1/2, -z+1/2'
 '-x+1/2, -y, z+1/2'

_cell_length_a     8.4790
_cell_length_b     9.6751
_cell_length_c    15.4488
_cell_angle_alpha  90.000
_cell_angle_beta   90.000
_cell_angle_gamma  90.000

_shelx_F_squared_multiplier     1.000

loop_
 _refln_index_h
 _refln_index_k
 _refln_index_l
 _refln_F_squared_calc
 _refln_F_squared_meas
 _refln_F_squared_sigma
 _refln_observed_status
   2   0   0       2658.81       2679.99        84.80 o
   4   0   0        217.06        186.31         3.86 o
   6   0   0         62.71         60.65         1.70 o
   8   0   0        194.18        209.22         9.02 o
  10   0   0         88.70        104.84         7.97 o
   1   1   0       2253.96       2139.27        37.05 o
   2   1   0       3346.02       3128.13        79.82 o
   3   1   0        211.19        228.15         4.30 o
   4   1   0        333.65        336.55         4.69 o
   5   1   0        231.95        254.90         3.80 o
   6   1   0         24.36         32.79         1.11 o
   7   1   0         91.80         82.66         2.75 o
   8   1   0         15.57         15.05         1.32 o
   9   1   0        128.32        121.27         5.15 o
  10   1   0         14.91         16.69         2.58 o
   0   2   0        204.65        204.15         3.46 o
   1   2   0      20326.56      17052.58       560.39 o
   2   2   0        330.26        294.58         3.56 o
   3   2   0        735.64        752.36        11.29 o
   4   2   0        300.98        294.88         9.91 o
   5   2   0         58.25         57.54         1.08 o
   6   2   0        986.07        941.46        29.34 o
   7   2   0         12.25         18.16         1.26 o
   8   2   0         20.68         16.73         1.28 o
   9   2   0        141.47        146.03         5.17 o
  10   2   0          0.75          0.38         0.81 o
   1   3   0      21541.78      18299.09       659.18 o
   2   3   0        375.09        394.55         5.24 o
   3   3   0        129.10        126.65         1.71 o
   4   3   0        290.23        300.37         6.40 o
   5   3   0         27.88         25.55         0.87 o
   6   3   0         25.49         24.24         1.35 o
   7   3   0         51.09         52.59         2.69 o
   8   3   0        515.31        501.33        17.58 o
   9   3   0          7.74          6.75         1.02 o
   0   4   0       2491.17       2602.40        79.43 o
   1   4   0         16.34         19.60         0.49 o
   2   4   0         39.84         33.55         0.55 o
   3   4   0         66.39         73.20         1.18 o
   4   4   0        761.45        775.46        15.67 o
   5   4   0          7.65         11.59         1.01 o
   6   4   0        423.41        426.52        13.91 o
   7   4   0        161.17        159.27         5.88 o
   8   4   0         55.54         52.81         2.40 o
   9   4   0         17.63         15.90         1.51 o
   1   5   0          4.79          4.50         0.28 o
   2   5   0        710.56        749.98        12.74 o
   3   5   0        370.57        372.12         6.04 o
   4   5   0         44.84         47.94         2.12 o
   5   5   0         46.21         44.73         2.69 o
   6   5   0          2.71          2.64         0.78 o
   7   5   0        124.16        112.99         4.73 o
   8   5   0          9.85         13.69         1.95 o
   9   5   0         10.32          6.72         1.16 o
   0   6   0       1906.36       1954.56        66.30 o
   1   6   0        471.52        465.35         7.43 o
   2   6   0        384.89        378.43         6.89 o
   3   6   0        160.05        164.34         3.49 o
   4   6   0          9.64         12.00         1.12 o
   5   6   0        104.56        105.00         7.80 o
   6   6   0         72.86         65.99         2.84 o
   7   6   0          8.25          7.49         1.12 o
   8   6   0          4.22          2.92         0.76 o
   1   7   0        128.75        134.63         3.40 o
   2   7   0          6.68          7.04         0.59 o
   3   7   0         36.29         40.48         1.59 o
   4   7   0         70.51         66.50         4.34 o
   5   7   0         17.09         19.29         1.44 o
   6   7   0         62.19         64.87         3.15 o
   7   7   0        141.85        144.83         5.64 o
   8   7   0          2.75          0.59         0.51 o
   0   8   0        146.71        133.86         5.15 o
   1   8   0        137.24        143.75         3.88 o
   2   8   0         25.94         26.12         1.24 o
   3   8   0         20.20         24.23         1.59 o
   4   8   0          4.24          3.54         0.65 o
   5   8   0        146.96        147.44         6.76 o
   6   8   0         24.57         26.53         1.91 o
   7   8   0          0.59          0.21         0.53 o
   1   9   0         25.93         26.30         1.33 o
   2   9   0         52.43         52.07         2.22 o
   3   9   0          0.39          0.46         0.41 o
   4   9   0         13.64         11.75         2.27 o
   5   9   0        158.28        150.87         4.72 o
   6   9   0         74.55         77.14         3.19 o
   0  10   0        167.95        171.88         7.17 o
   1  10   0          0.13          0.54         0.39 o
   2  10   0         44.48         47.31         2.21 o
   3  10   0          5.08          6.73         1.00 o
   4  10   0         42.81         47.90         2.40 o
   5  10   0         72.37         78.52         5.71 o
   1  11   0          0.03          0.31         0.43 o
   2  11   0          8.05          9.72         1.05 o
   3  11   0         16.15         17.64         1.80 o
   1   0   1       7637.25       6973.81       211.09 o
   2   0   1       1710.61       1677.03        34.21 o
   3   0   1         22.55         17.81         0.38 o
   4   0   1        242.17        251.47         3.49 o
   5   0   1         19.76         22.32         0.56 o
   6   0   1        112.94        103.23         2.11 o
   7   0   1        423.18        390.41        11.01 o
   8   0   1          0.00          0.09         0.39 o
   9   0   1          1.43          1.61         0.78 o
  10   0   1         13.39         11.21         2.59 o
 -10   1   1          2.68          1.24         0.96 o
  -9   1   1        107.09        111.71         4.68 o
  -8   1   1        149.69        146.24         4.78 o
  -7   1   1        260.08        252.22         6.47 o
  -6   1   1         12.72         11.55         0.64 o
  -5   1   1         70.74         74.62         1.21 o
  -4   1   1       1047.02       1077.67        20.11 o
  -3   1   1        698.07        726.68        11.42 o
  -2   1   1       1814.75       1790.15        31.21 o
  -1   1   1         47.82         40.56         0.52 o
   0   1   1        590.08        568.17         6.15 o
   1   1   1         47.80         40.68         0.46 o
   2   1   1       1814.01       1780.83        33.08 o
   3   1   1        699.62        729.62        10.83 o
   4   1   1       1045.68       1071.57        18.84 o
   5   1   1         69.54         72.52         1.16 o
   6   1   1         12.84         12.46         0.76 o
   7   1   1        261.51        250.21         7.21 o
   8   1   1        150.32        150.21         4.42 o
   9   1   1        105.85        110.16         4.71 o
  10   1   1          2.61          0.94         1.01 o
 -10   2   1         56.11         59.57         5.03 o
  -9   2   1         30.84         29.95         2.06 o
  -8   2   1        304.04        296.54         9.31 o
  -7   2   1        209.34        209.37         5.96 o
  -6   2   1         97.37         91.39         2.67 o
  -5   2   1        314.64        319.06         5.38 o
  -4   2   1        232.63        233.76         3.94 o
  -3   2   1         13.74         16.41         0.47 o
  -2   2   1       1384.61       1412.10        23.92 o
  -1   2   1       5799.28       5530.56       141.22 o
   0   2   1        929.96        933.83        14.17 o
   1   2   1       5812.73       5547.34       130.88 o
   2   2   1       1380.19       1390.28        23.46 o
   3   2   1         14.01         16.96         0.32 o
   4   2   1        230.94        234.71         4.29 o
   5   2   1        316.84        318.59         5.11 o
   6   2   1         97.02         95.17         2.86 o
   7   2   1        209.24        207.68         6.16 o
   8   2   1        306.08        292.73         8.80 o
   9   2   1         31.20         30.60         1.60 o
  10   2   1         56.23         60.05         4.88 o
  -9   3   1         16.11         14.67         1.50 o
  -8   3   1        108.42        107.88         4.14 o
  -7   3   1        311.52        308.06         9.23 o
  -6   3   1        113.24        104.64         3.57 o
  -5   3   1        140.52        133.25         4.82 o
  -4   3   1         51.87         52.70         1.47 o
  -3   3   1        841.70        898.05        15.46 o
  -2   3   1       2072.25       2238.93        47.72 o
  -1   3   1       2094.27       2111.25        42.34 o
   0   3   1       2451.05       2380.69        46.89 o
   1   3   1       2087.73       2073.51        42.78 o
   2   3   1       2076.22       2230.17        45.47 o
   3   3   1        846.75        898.91        15.09 o
   4   3   1         52.82         53.84         0.92 o
   5   3   1        138.51        135.63         4.55 o
   6   3   1        113.90        103.90         3.61 o
   7   3   1        310.61        304.54         9.45 o
   8   3   1        107.46        107.01         4.28 o
   9   3   1         15.91         14.13         1.40 o
  -9   4   1         28.72         31.24         2.62 o
  -8   4   1        142.58        147.73         7.01 o
  -7   4   1         37.56         38.42         2.15 o
  -6   4   1         15.51         17.01         1.33 o
  -5   4   1        347.70        324.67        21.21 o
  -4   4   1        118.91        118.16         3.52 o
  -3   4   1        208.57        207.89         2.87 o
  -2   4   1       1394.90       1488.72        28.88 o
  -1   4   1         75.52         67.77         0.94 o
   0   4   1        131.84        123.38         1.45 o
   1   4   1         74.44         64.63         0.85 o
   2   4   1       1394.95       1488.37        28.97 o
   3   4   1        207.49        207.67         2.89 o
   4   4   1        121.00        118.80         2.09 o
   5   4   1        345.47        315.68        15.90 o
   6   4   1         15.61         19.38         1.68 o
   7   4   1         37.67         41.01         2.44 o
   8   4   1        141.97        143.74         5.19 o
   9   4   1         29.05         31.58         1.73 o
  -9   5   1         80.92         85.37         4.43 o
  -8   5   1        175.52        179.82         6.45 o
  -7   5   1        140.11        141.20         5.66 o
  -6   5   1        541.37        537.28        16.37 o
  -5   5   1         95.89         94.73         5.59 o
  -4   5   1         36.81         34.09         1.26 o
  -3   5   1        183.62        179.01         2.65 o
  -2   5   1       2323.73       2473.11        58.99 o
  -1   5   1        143.50        160.05         2.11 o
   0   5   1        625.14        650.61        10.25 o
   1   5   1        147.45        159.21         2.36 o
   2   5   1       2332.76       2470.70        59.80 o
   3   5   1        182.67        179.09         2.74 o
   4   5   1         37.36         34.30         1.25 o
   5   5   1         95.53         97.94         7.69 o
   6   5   1        538.95        518.98        19.04 o
   7   5   1        141.89        139.95         5.35 o
   8   5   1        175.64        177.82         5.53 o
   9   5   1         82.07         88.93         4.12 o
  -8   6   1         18.42         26.33         1.83 o
  -7   6   1        128.42        128.58         5.44 o
  -6   6   1          5.92          6.17         0.91 o
  -5   6   1          1.54          2.00         0.55 o
  -4   6   1         18.97         21.51         1.29 o
  -3   6   1        220.84        215.88         5.24 o
  -2   6   1        152.04        150.22         2.83 o
  -1   6   1        201.96        198.17         3.09 o
   0   6   1        107.99        107.73         1.80 o
   1   6   1        201.13        201.77         2.97 o
   2   6   1        151.84        148.78         2.64 o
   3   6   1        221.31        215.25         4.66 o
   4   6   1         19.03         21.48         1.36 o
   5   6   1          1.50          1.65         0.57 o
   6   6   1          5.62          6.53         0.93 o
   7   6   1        128.16        124.86         4.57 o
   8   6   1         18.85         23.30         1.51 o
  -8   7   1          8.96          6.10         1.47 o
  -7   7   1         41.95         39.07         2.74 o
  -6   7   1         34.48         34.19         2.51 o
  -5   7   1        308.69        296.56        22.14 o
  -4   7   1        235.89        229.12         7.42 o
  -3   7   1         39.02         33.98         1.82 o
  -2   7   1         85.02         92.50         2.98 o
  -1   7   1        196.57        194.48         4.62 o
   0   7   1         84.18         84.27         2.06 o
   1   7   1        198.04        198.38         5.07 o
   2   7   1         83.81         91.41         2.38 o
   3   7   1         39.31         36.95         1.39 o
   4   7   1        231.48        227.66        13.81 o
   5   7   1        306.72        292.20        12.52 o
   6   7   1         33.32         30.79         2.40 o
   7   7   1         42.46         43.38         2.38 o
   8   7   1          9.08          7.94         2.67 o
  -7   8   1          8.96          8.33         1.53 o
  -6   8   1         47.43         46.04         2.63 o
  -5   8   1         25.94         30.23         2.22 o
  -4   8   1          7.69          8.88         0.95 o
  -3   8   1         14.61         12.94         1.17 o
  -2   8   1        154.92        151.96         4.44 o
  -1   8   1        118.52        123.41         3.15 o
   0   8   1         58.27         51.25         1.81 o
   1   8   1        119.00        121.50         3.40 o
   2   8   1        154.30        152.99         4.23 o
   3   8   1         14.89         12.48         0.99 o
   4   8   1          7.72          7.35         1.44 o
   5   8   1         25.38         27.91         1.86 o
   6   8   1         47.13         45.48         2.51 o
   7   8   1          9.01          9.87         1.75 o
  -6   9   1          6.93          2.86         1.03 o
  -5   9   1          9.22          9.50         0.88 o
  -4   9   1        151.63        153.11         9.07 o
  -3   9   1        156.93        143.89         5.08 o
  -2   9   1          8.43          9.37         1.18 o
  -1   9   1         74.83         69.87         2.89 o
   0   9   1          7.28          7.63         0.88 o
   1   9   1         75.01         70.85         2.32 o
   2   9   1          8.84          9.33         0.98 o
   3   9   1        157.54        153.13         5.67 o
   4   9   1        152.79        156.39         5.34 o
   5   9   1          9.03          7.64         0.88 o
   6   9   1          7.05          7.64         1.10 o
  -5  10   1          8.92          5.39         2.00 o
  -4  10   1         58.80         61.92         3.10 o
  -3  10   1          8.90          9.48         1.16 o
  -2  10   1          0.31          0.71         0.44 o
  -1  10   1         37.58         35.63         1.88 o
   0  10   1         11.74         12.51         1.09 o
   1  10   1         37.23         36.03         1.75 o
   2  10   1          0.27          0.69         0.57 o
   3  10   1          9.17          9.39         1.37 o
   4  10   1         58.60         60.80         3.35 o
   5  10   1          9.13          6.68         1.36 o
  -3  11   1         24.05         25.39         2.56 o
  -2  11   1         18.76         16.61         1.73 o
  -1  11   1         39.12         42.30         3.37 o
   0  11   1         28.99         30.85         1.78 o
   1  11   1         39.82         45.22         1.78 o
   2  11   1         19.04         16.42         1.25 o
   3  11   1         24.02         24.86         1.96 o
   0   0   2       7039.93       6036.13       375.31 o
   1   0   2       1558.84       1357.39        26.81 o
   2   0   2          0.67          0.34         0.12 o
   3   0   2       1707.04       1738.33        34.81 o
   4   0   2       1637.41       1759.37        36.21 o
   5   0   2         57.57         62.16         1.11 o
   6   0   2        299.16        304.67         6.63 o
   7   0   2         91.42         85.82         2.60 o
   8   0   2         82.94         79.72         3.30 o
   9   0   2         78.44         75.00         3.47 o
  10   0   2         64.68         67.44         4.22 o
 -10   1   2         34.10         41.75         3.18 o
  -9   1   2         29.76         30.33         2.24 o
  -8   1   2         22.21         23.60         1.30 o
  -7   1   2         35.07         33.84         1.80 o
  -6   1   2        461.66        470.49        10.45 o
  -5   1   2        546.27        556.82         9.41 o
  -4   1   2        952.02        992.04        18.21 o
  -3   1   2        332.55        375.10         5.21 o
  -2   1   2        100.83         86.30         1.07 o
  -1   1   2       1750.40       1617.38        29.04 o
   0   1   2        219.81        216.69         2.24 o
   1   1   2       1748.71       1611.75        29.00 o
   2   1   2         99.68         86.35         0.94 o
   3   1   2        333.51        377.90         5.09 o
   4   1   2        945.21       1006.77        17.64 o
   5   1   2        542.01        549.55         9.77 o
   6   1   2        461.78        464.78        11.50 o
   7   1   2         35.61         34.74         1.54 o
   8   1   2         21.60         22.68         1.54 o
   9   1   2         29.72         30.46         1.89 o
  10   1   2         33.93         39.29         3.80 o
 -10   2   2         35.81         40.37         4.49 o
  -9   2   2         18.34         19.43         1.49 o
  -8   2   2        118.15        116.45         3.99 o
  -7   2   2        135.15        126.33         3.84 o
  -6   2   2         10.58          9.18         0.71 o
  -5   2   2       1366.86       1400.47        32.79 o
  -4   2   2        348.36        360.33         5.43 o
  -3   2   2       2597.37       2598.02        54.83 o
  -2   2   2       2876.48       2902.84        61.69 o
  -1   2   2       5027.95       4853.02       120.57 o
   0   2   2       1943.07       1866.93        33.23 o
   1   2   2       5031.00       4830.14       114.85 o
   2   2   2       2878.43       2805.27        59.24 o
   3   2   2       2607.15       2666.01        58.28 o
   4   2   2        349.89        363.25         4.87 o
   5   2   2       1370.75       1401.06        33.74 o
   6   2   2         10.76          9.44         0.78 o
   7   2   2        136.41        129.57         3.95 o
   8   2   2        116.99        113.90         4.10 o
   9   2   2         18.24         19.99         1.43 o
  10   2   2         35.85         39.65         3.75 o
  -9   3   2          4.37          4.40         0.97 o
  -8   3   2         22.01         20.71         1.64 o
  -7   3   2        118.39        111.61         3.78 o
  -6   3   2         48.35         49.19         1.88 o
  -5   3   2         91.27         82.32         3.40 o
  -4   3   2         31.17         35.88         1.43 o
  -3   3   2       1107.41       1237.88        21.94 o
  -2   3   2       1802.81       1897.75        38.02 o
  -1   3   2       3022.52       3037.60        65.36 o
   0   3   2       4480.79       4385.34       107.85 o
   1   3   2       3023.46       3046.88        70.75 o
   2   3   2       1808.06       1880.99        36.37 o
   3   3   2       1102.81       1244.35        23.13 o
   4   3   2         30.36         34.81         0.78 o
   5   3   2         91.19         84.42         2.19 o
   6   3   2         47.30         49.68         1.88 o
   7   3   2        117.41        109.27         4.63 o
   8   3   2         22.25         20.45         1.59 o
   9   3   2          4.12          3.28         0.73 o
  -9   4   2         91.86         98.30         5.23 o
  -8   4   2         72.98         73.14         3.22 o
  -7   4   2        127.72        129.98         4.56 o
  -6   4   2         56.50         57.53         2.34 o
  -5   4   2        156.33        157.81         9.81 o
  -4   4   2        329.48        322.69         8.77 o
  -3   4   2        313.84        322.92         4.83 o
  -2   4   2        393.78        398.26         5.36 o
  -1   4   2       1153.32       1252.80        21.41 o
   0   4   2        271.96        278.41         3.48 o
   1   4   2       1149.72       1254.86        22.79 o
   2   4   2        390.71        393.08         5.86 o
   3   4   2        310.74        321.03         4.93 o
   4   4   2        327.16        321.15         5.62 o
   5   4   2        154.40        156.41         4.54 o
   6   4   2         56.94         54.14         3.08 o
   7   4   2        127.06        122.51         4.65 o
   8   4   2         72.39         70.16         3.29 o
   9   4   2         91.14         95.95         3.53 o
  -9   5   2         15.41         15.62         2.23 o
  -8   5   2         22.46         22.26         1.97 o
  -7   5   2         51.08         48.68         2.33 o
  -6   5   2         42.89         38.49         2.18 o
  -5   5   2        260.68        259.46        16.35 o
  -4   5   2        539.73        538.08        13.93 o
  -3   5   2        579.74        611.85        10.72 o
  -2   5   2        817.79        835.23        15.44 o
  -1   5   2       1071.43       1092.88        21.08 o
   0   5   2        153.03        151.56         1.92 o
   1   5   2       1068.03       1096.36        20.71 o
   2   5   2        824.54        834.62        15.05 o
   3   5   2        581.12        602.32        10.58 o
   4   5   2        541.22        531.88        14.00 o
   5   5   2        259.78        256.90         7.42 o
   6   5   2         43.86         37.38         2.21 o
   7   5   2         50.21         46.65         2.54 o
   8   5   2         22.63         20.98         1.48 o
   9   5   2         15.35         20.47         2.01 o
  -8   6   2         50.54         50.66         2.42 o
  -7   6   2          8.97         10.69         1.26 o
  -6   6   2         85.82         84.60         3.36 o
  -5   6   2         19.85         17.49         1.18 o
  -4   6   2          4.06          4.20         0.63 o
  -3   6   2        491.37        481.77        12.89 o
  -2   6   2         99.48         94.10         2.22 o
  -1   6   2        257.41        253.97         3.85 o
   0   6   2         14.19         10.12         0.46 o
   1   6   2        255.64        249.02         3.77 o
   2   6   2        100.84         94.98         1.70 o
   3   6   2        489.82        471.30        11.76 o
   4   6   2          4.29          4.24         0.65 o
   5   6   2         19.54         17.24         1.46 o
   6   6   2         85.00         81.54         3.76 o
   7   6   2          8.81          7.60         1.02 o
   8   6   2         49.86         48.90         2.17 o
  -8   7   2          8.63          7.22         1.15 o
  -7   7   2         76.83         78.85         4.26 o
  -6   7   2         85.50         83.55         3.99 o
  -5   7   2        116.55        119.82         7.24 o
  -4   7   2         96.95        100.54         3.35 o
  -3   7   2        241.86        237.87         6.71 o
  -2   7   2        519.93        510.75        14.94 o
  -1   7   2         77.99         85.01         2.12 o
   0   7   2         15.38         17.44         0.85 o
   1   7   2         76.44         80.79         2.49 o
   2   7   2        518.79        516.93        12.86 o
   3   7   2        240.97        234.65         5.71 o
   4   7   2         95.97        101.10         5.61 o
   5   7   2        116.44        124.09         4.55 o
   6   7   2         85.99         81.66         3.42 o
   7   7   2         76.80         76.01         2.94 o
   8   7   2          8.16          3.97         1.55 o
  -7   8   2         21.10         18.01         1.70 o
  -6   8   2          6.20          5.38         1.00 o
  -5   8   2         21.40         18.09         1.60 o
  -4   8   2          1.75          1.75         0.52 o
  -3   8   2        100.90         92.87         3.50 o
  -2   8   2         55.76         55.69         2.23 o
  -1   8   2         11.86         12.82         1.10 o
   0   8   2          0.99          0.86         0.34 o
   1   8   2         11.82         13.42         1.02 o
   2   8   2         55.54         57.32         2.36 o
   3   8   2        102.40         93.73         3.22 o
   4   8   2          1.86          1.46         0.57 o
   5   8   2         21.88         18.00         1.42 o
   6   8   2          6.02          5.23         0.83 o
   7   8   2         20.96         17.97         1.62 o
  -6   9   2         10.41          7.15         1.26 o
  -5   9   2          8.20          9.33         1.02 o
  -4   9   2         68.66         71.97         4.75 o
  -3   9   2         24.07         20.18         1.45 o
  -2   9   2         26.45         26.00         1.37 o
  -1   9   2         58.12         59.98         2.72 o
   0   9   2         87.56         90.12         3.12 o
   1   9   2         58.00         58.91         2.22 o
   2   9   2         26.05         25.29         1.45 o
   3   9   2         24.45         20.26         1.64 o
   4   9   2         67.75         71.32         3.83 o
   5   9   2          8.08          9.81         1.12 o
   6   9   2         10.43          6.89         1.14 o
  -5  10   2         47.86         51.52         3.29 o
  -4  10   2         47.92         46.64         3.16 o
  -3  10   2          1.16          0.93         0.44 o
  -2  10   2          1.65          2.36         0.64 o
  -1  10   2         13.44         12.72         1.25 o
   0  10   2          0.13          0.35         0.46 o
   1  10   2         13.16         12.80         1.07 o
   2  10   2          1.71          2.11         0.58 o
   3  10   2          1.21          0.75         0.51 o
   4  10   2         47.30         46.42         3.36 o
   5  10   2         47.69         49.76         3.52 o
  -3  11   2         30.83         32.41         2.73 o
  -2  11   2         43.95         48.58         3.25 o
  -1  11   2         18.07         19.65         1.51 o
   0  11   2         70.79         64.18         2.87 o
   1  11   2         18.26         19.02         1.24 o
   2  11   2         44.20         47.47         2.81 o
   3  11   2         30.61         33.00         3.16 o
   1   0   3        573.48        558.33         7.71 o
   2   0   3       1328.66       1286.02        22.62 o
   3   0   3       1126.71       1223.03        22.94 o
   4   0   3        257.87        271.81         3.81 o
   5   0   3        421.74        484.83         8.62 o
   6   0   3         24.70         20.72         1.01 o
   7   0   3        249.67        252.90         7.50 o
   8   0   3        499.79        489.10        15.94 o
   9   0   3         10.89         12.27         1.19 o
  10   0   3          9.80          5.59         1.49 o
 -10   1   3          8.97          3.84         1.33 o
  -9   1   3         27.42         27.68         2.05 o
  -8   1   3        186.05        175.08         5.84 o
  -7   1   3        259.51        255.20         7.09 o
  -6   1   3         56.44         57.64         2.20 o
  -5   1   3        291.72        289.68         4.62 o
  -4   1   3        629.42        644.28        10.89 o
  -3   1   3         21.30         19.56         0.40 o
  -2   1   3        454.32        472.86         6.23 o
  -1   1   3        491.88        472.79         7.01 o
   0   1   3        166.98        190.86         2.35 o
   1   1   3        495.62        470.58         6.12 o
   2   1   3        449.47        466.41         6.45 o
   3   1   3         21.65         19.61         0.36 o
   4   1   3        631.62        647.00        10.48 o
   5   1   3        293.69        290.07         4.90 o
   6   1   3         55.92         58.11         2.02 o
   7   1   3        259.08        256.87         7.48 o
   8   1   3        185.92        174.50         5.75 o
   9   1   3         27.65         30.72         2.09 o
  10   1   3          9.01          3.84         1.89 o
  -9   2   3        325.98        337.71        10.31 o
  -8   2   3         73.59         70.43         2.72 o
  -7   2   3         27.79         26.72         1.52 o
  -6   2   3        454.11        461.46        13.88 o
  -5   2   3        236.79        219.50         5.78 o
  -4   2   3        370.22        390.26         6.90 o
  -3   2   3        915.33        935.14        15.14 o
  -2   2   3        578.36        560.84         9.18 o
  -1   2   3       1926.41       1903.05        37.25 o
   0   2   3       1139.84       1168.67        18.59 o
   1   2   3       1928.30       1889.26        34.83 o
   2   2   3        575.43        553.00         7.43 o
   3   2   3        908.65        941.24        14.59 o
   4   2   3        372.30        389.29         5.89 o
   5   2   3        238.67        222.96         3.88 o
   6   2   3        451.91        458.23        12.10 o
   7   2   3         27.62         27.09         1.41 o
   8   2   3         72.75         69.24         2.84 o
   9   2   3        325.30        332.57        11.54 o
  -9   3   3         53.23         53.53         2.63 o
  -8   3   3         32.30         34.29         1.98 o
  -7   3   3        222.08        206.90         6.42 o
  -6   3   3         18.65         18.17         1.15 o
  -5   3   3         10.14         12.13         0.76 o
  -4   3   3        204.49        215.70         4.54 o
  -3   3   3         66.00         60.55         1.33 o
  -2   3   3        627.02        649.04        10.10 o
  -1   3   3         81.56         79.82         1.07 o
   0   3   3        422.09        387.41         4.64 o
   1   3   3         80.72         80.45         1.00 o
   2   3   3        624.02        647.11         9.36 o
   3   3   3         64.11         60.42         0.95 o
   4   3   3        202.27        217.96         4.55 o
   5   3   3          9.95         11.80         0.62 o
   6   3   3         18.99         18.03         1.21 o
   7   3   3        222.40        206.64         7.50 o
   8   3   3         31.91         33.08         2.14 o
   9   3   3         52.94         52.77         2.83 o
  -9   4   3         16.10         15.24         1.75 o
  -8   4   3        151.84        153.84         6.30 o
  -7   4   3         72.61         71.55         3.22 o
  -6   4   3        134.57        122.34         5.85 o
  -5   4   3        153.22        159.27        10.90 o
  -4   4   3        522.35        488.52         9.11 o
  -3   4   3        185.86        172.02         3.75 o
  -2   4   3        208.12        214.78         2.97 o
  -1   4   3        366.28        381.48         5.44 o
   0   4   3        515.78        541.77         7.83 o
   1   4   3        365.07        382.48         5.20 o
   2   4   3        205.04        214.50         3.04 o
   3   4   3        183.22        173.29         2.56 o
   4   4   3        522.72        494.57         9.79 o
   5   4   3        150.94        157.19         4.25 o
   6   4   3        137.98        127.56         4.12 o
   7   4   3         72.26         70.52         3.32 o
   8   4   3        152.35        154.25         6.11 o
   9   4   3         15.94         15.01         1.39 o
  -9   5   3         45.57         46.71         3.25 o
  -8   5   3          7.46          8.50         1.20 o
  -7   5   3          0.13          1.02         0.54 o
  -6   5   3        195.35        186.19         6.67 o
  -5   5   3        189.00        187.66        14.19 o
  -4   5   3        136.31        136.80         3.25 o
  -3   5   3       1331.92       1388.79        34.30 o
  -2   5   3          6.80          7.51         0.45 o
  -1   5   3        497.88        500.62         7.67 o
   0   5   3       1019.32       1072.14        18.03 o
   1   5   3        495.62        501.24         8.09 o
   2   5   3          6.83          6.80         0.36 o
   3   5   3       1326.69       1401.95        33.85 o
   4   5   3        135.45        129.94         5.04 o
   5   5   3        189.90        185.17         5.09 o
   6   5   3        195.63        177.67         5.80 o
   7   5   3          0.18          1.21         0.55 o
   8   5   3          7.16          7.82         1.04 o
   9   5   3         45.87         44.75         3.12 o
  -8   6   3         33.50         32.78         2.22 o
  -7   6   3          2.73          2.51         0.69 o
  -6   6   3         87.01         91.28         3.49 o
  -5   6   3        112.14        105.14         8.06 o
  -4   6   3        226.01        217.00         5.68 o
  -3   6   3        196.16        188.14         4.35 o
  -2   6   3        361.61        369.40         8.11 o
  -1   6   3        228.47        215.87         3.90 o
   0   6   3        162.17        179.79         3.19 o
   1   6   3        227.35        216.43         4.08 o
   2   6   3        359.57        364.84         6.67 o
   3   6   3        195.96        188.07         4.69 o
   4   6   3        227.17        215.95         9.24 o
   5   6   3        111.03        101.76         3.36 o
   6   6   3         86.97         89.36         3.95 o
   7   6   3          2.86          1.92         0.69 o
   8   6   3         32.92         33.62         2.11 o
  -8   7   3         12.76         17.26         3.30 o
  -7   7   3          1.56          1.34         0.64 o
  -6   7   3         47.57         49.30         2.61 o
  -5   7   3        571.76        552.53        40.77 o
  -4   7   3         31.98         35.56         1.91 o
  -3   7   3        171.67        167.39         5.02 o
  -2   7   3        581.30        569.91        15.77 o
  -1   7   3         72.26         72.53         2.34 o
   0   7   3        338.10        357.49         9.78 o
   1   7   3         70.97         71.21         2.34 o
   2   7   3        579.33        573.77        16.96 o
   3   7   3        173.82        170.59         4.57 o
   4   7   3         32.24         33.31         1.67 o
   5   7   3        573.38        541.41        18.74 o
   6   7   3         47.09         44.95         2.90 o
   7   7   3          1.64          1.28         0.74 o
  -7   8   3         17.92         18.69         1.65 o
  -6   8   3         36.23         43.32         2.36 o
  -5   8   3        119.96        118.70         8.58 o
  -4   8   3         40.33         39.66         2.65 o
  -3   8   3         23.37         24.57         1.54 o
  -2   8   3          9.02         10.20         0.94 o
  -1   8   3         61.18         62.85         2.45 o
   0   8   3         75.97         84.20         2.81 o
   1   8   3         62.38         64.42         2.41 o
   2   8   3          9.10          8.42         0.89 o
   3   8   3         23.71         25.12         1.66 o
   4   8   3         40.37         39.16         1.97 o
   5   8   3        120.62        118.13         4.27 o
   6   8   3         36.51         41.19         3.08 o
   7   8   3         18.10         17.53         1.91 o
  -6   9   3          8.32          5.91         1.27 o
  -5   9   3          2.65          1.44         2.28 o
  -4   9   3        143.51        132.11         9.38 o
  -3   9   3        401.95        402.07        12.97 o
  -2   9   3         16.22         18.30         1.17 o
  -1   9   3         86.74         86.58         3.15 o
   0   9   3          5.18          5.96         0.87 o
   1   9   3         86.00         87.27         2.88 o
   2   9   3         15.96         17.80         1.23 o
   3   9   3        401.71        395.91        12.55 o
   4   9   3        145.05        129.91         5.91 o
   5   9   3          2.70          1.25         0.64 o
   6   9   3          8.30          6.22         1.40 o
  -4  10   3         32.47         41.57         4.16 o
  -3  10   3         46.65         46.21         2.19 o
  -2  10   3          3.54          4.04         0.64 o
  -1  10   3         12.74         12.84         1.28 o
   0  10   3         26.96         30.67         1.85 o
   1  10   3         12.77         13.49         1.15 o
   2  10   3          3.53          5.23         0.78 o
   3  10   3         46.02         45.53         2.31 o
   4  10   3         32.77         39.41         2.91 o
  -2  11   3          0.23          0.41         0.52 o
  -1  11   3         26.15         27.88         2.03 o
   0  11   3          2.87          1.89         0.66 o
   1  11   3         25.96         27.05         1.78 o
   2  11   3          0.25          0.34         0.53 o
   0   0   4          3.30          4.61         0.28 o
   1   0   4       5165.77       4980.30       126.23 o
   2   0   4         82.99         88.11         0.96 o
   3   0   4          1.52          3.22         0.13 o
   4   0   4        619.60        704.46        11.80 o
   5   0   4          0.32          0.92         0.23 o
   6   0   4        384.59        389.84        10.57 o
   7   0   4        553.58        527.42        16.26 o
   8   0   4         83.18         84.16         3.39 o
   9   0   4        137.12        134.91         4.91 o
  -9   1   4         67.43         67.44         2.81 o
  -8   1   4         77.38         73.98         3.04 o
  -7   1   4        294.38        285.72         8.15 o
  -6   1   4        132.03        122.62         3.81 o
  -5   1   4        185.24        179.41         3.50 o
  -4   1   4        111.69        108.46         2.79 o
  -3   1   4         97.93        104.30         1.39 o
  -2   1   4        643.06        638.05         9.11 o
  -1   1   4        404.73        384.29         5.20 o
   0   1   4        239.88        223.08         2.78 o
   1   1   4        410.22        394.25         4.67 o
   2   1   4        641.41        644.92         9.82 o
   3   1   4         97.11         99.94         1.48 o
   4   1   4        109.37        108.96         1.61 o
   5   1   4        183.76        175.05         3.20 o
   6   1   4        131.09        121.42         3.91 o
   7   1   4        295.08        284.18         8.31 o
   8   1   4         77.74         72.46         2.78 o
   9   1   4         67.46         68.57         3.14 o
  -9   2   4         13.14         13.56         1.19 o
  -8   2   4        505.38        501.13        14.25 o
  -7   2   4          1.82          2.82         0.72 o
  -6   2   4         55.22         54.45         2.47 o
  -5   2   4         22.07         26.75         1.15 o
  -4   2   4         77.77         86.04         1.65 o
  -3   2   4        533.52        574.44         8.73 o
  -2   2   4       1727.57       1819.66        40.42 o
  -1   2   4       1526.68       1554.70        28.80 o
   0   2   4       1057.23       1131.08        18.16 o
   1   2   4       1531.63       1557.07        27.99 o
   2   2   4       1723.29       1829.72        35.04 o
   3   2   4        539.21        577.92         8.80 o
   4   2   4         75.30         84.36         1.31 o
   5   2   4         21.29         24.39         0.83 o
   6   2   4         54.45         52.82         1.95 o
   7   2   4          2.05          3.32         0.63 o
   8   2   4        505.23        499.28        17.57 o
   9   2   4         12.29         12.33         1.35 o
  -9   3   4         12.62         11.07         1.03 o
  -8   3   4         37.83         40.89         1.83 o
  -7   3   4        179.54        187.08         5.99 o
  -6   3   4        128.20        131.75         9.60 o
  -5   3   4         33.31         34.68         2.02 o
  -4   3   4        325.09        307.51         5.29 o
  -3   3   4        650.45        637.44        10.73 o
  -2   3   4        551.39        578.88        10.06 o
  -1   3   4        646.01        659.16        11.58 o
   0   3   4       3724.26       3715.61        89.27 o
   1   3   4        649.59        679.14         9.86 o
   2   3   4        550.33        576.63         8.14 o
   3   3   4        646.32        637.45        10.55 o
   4   3   4        325.49        308.86         5.15 o
   5   3   4         33.30         33.49         1.14 o
   6   3   4        126.83        126.47         3.87 o
   7   3   4        179.62        185.13         5.78 o
   8   3   4         37.58         40.94         2.23 o
   9   3   4         12.36         11.23         1.24 o
  -9   4   4         52.10         52.91         3.20 o
  -8   4   4         20.83         22.81         1.90 o
  -7   4   4        193.47        192.35         7.50 o
  -6   4   4        330.04        295.39        13.87 o
  -5   4   4        294.27        296.90        13.83 o
  -4   4   4        239.36        234.99         7.05 o
  -3   4   4        114.22        109.65         1.84 o
  -2   4   4       1756.60       1898.16        42.40 o
  -1   4   4        244.34        250.68         3.43 o
   0   4   4       1781.18       1900.94        38.30 o
   1   4   4        243.25        252.32         3.14 o
   2   4   4       1763.17       1935.20        42.64 o
   3   4   4        113.85        112.66         2.06 o
   4   4   4        235.63        235.49         4.22 o
   5   4   4        294.03        294.20         7.49 o
   6   4   4        330.63        295.72         9.57 o
   7   4   4        193.84        189.79         6.43 o
   8   4   4         21.01         21.80         1.68 o
   9   4   4         52.94         53.44         2.60 o
  -8   5   4         27.12         25.76         2.32 o
  -7   5   4          2.70          2.72         0.75 o
  -6   5   4         64.29         61.73         4.31 o
  -5   5   4         54.22         53.44         4.11 o
  -4   5   4         31.49         31.19         1.23 o
  -3   5   4         84.65         84.21         2.65 o
  -2   5   4        781.16        740.18        13.78 o
  -1   5   4        284.35        280.25         4.17 o
   0   5   4        595.37        623.39         9.88 o
   1   5   4        283.98        277.51         4.28 o
   2   5   4        782.49        757.20        14.88 o
   3   5   4         84.53         87.03         1.87 o
   4   5   4         32.67         33.15         1.24 o
   5   5   4         53.73         53.18         1.98 o
   6   5   4         64.08         59.70         2.75 o
   7   5   4          2.63          2.06         0.72 o
   8   5   4         26.61         26.25         1.87 o
  -8   6   4         37.88         41.88         2.83 o
  -7   6   4         12.67         12.16         1.41 o
  -6   6   4        133.96        137.18         9.92 o
  -5   6   4        276.90        271.14        20.72 o
  -4   6   4         80.45         82.81         2.52 o
  -3   6   4        860.16        868.93        24.85 o
  -2   6   4        176.58        177.01         4.21 o
  -1   6   4        731.78        752.13        21.34 o
   0   6   4          1.80          2.89         0.38 o
   1   6   4        731.20        753.67        18.62 o
   2   6   4        175.40        182.18         4.09 o
   3   6   4        857.12        860.64        27.05 o
   4   6   4         79.64         82.44         3.23 o
   5   6   4        277.57        263.17         8.71 o
   6   6   4        133.53        132.15         7.15 o
   7   6   4         12.74          8.66         1.67 o
   8   6   4         37.72         39.13         2.84 o
  -7   7   4          2.74          3.47         0.73 o
  -6   7   4         55.52         64.58         2.98 o
  -5   7   4        268.17        266.54        28.10 o
  -4   7   4         52.52         51.84         2.55 o
  -3   7   4        501.47        481.36        15.92 o
  -2   7   4         43.94         41.16         1.53 o
  -1   7   4        196.03        198.21         5.51 o
   0   7   4         10.11         12.50         0.91 o
   1   7   4        196.51        197.97         5.49 o
   2   7   4         42.89         40.57         1.83 o
   3   7   4        503.35        476.69        14.04 o
   4   7   4         52.97         50.01         2.17 o
   5   7   4        268.66        255.94         7.86 o
   6   7   4         55.08         57.48         3.85 o
   7   7   4          2.71          3.52         0.99 o
  -7   8   4          1.43          1.14         0.70 o
  -6   8   4          1.35          1.45         3.00 o
  -5   8   4          6.11          6.75         0.95 o
  -4   8   4        107.75         99.84         5.71 o
  -3   8   4        117.42        107.68         4.14 o
  -2   8   4        149.40        151.19         4.76 o
  -1   8   4         38.91         40.68         2.04 o
   0   8   4         73.07         74.40         2.75 o
   1   8   4         39.08         40.37         1.85 o
   2   8   4        149.68        148.24         4.57 o
   3   8   4        117.34        105.69         4.05 o
   4   8   4        106.78         97.27         3.65 o
   5   8   4          6.04          4.56         0.83 o
   6   8   4          1.42          1.18         0.71 o
   7   8   4          1.38          1.23         0.83 o
  -6   9   4          9.31         10.88         1.52 o
  -5   9   4         38.89         38.57         4.39 o
  -4   9   4        455.85        452.45        31.80 o
  -3   9   4         97.44         92.77         4.08 o
  -2   9   4          8.68          9.35         0.87 o
  -1   9   4         43.31         46.42         2.20 o
   0   9   4        136.52        145.18         4.77 o
   1   9   4         43.26         45.10         2.35 o
   2   9   4          8.98          9.95         1.08 o
   3   9   4         96.79         88.81         3.71 o
   4   9   4        456.36        424.08        22.57 o
   5   9   4         38.78         35.78         2.14 o
   6   9   4          9.40          9.19         1.93 o
  -4  10   4          3.97          0.94         1.17 o
  -3  10   4         15.97         12.87         1.58 o
  -2  10   4         30.49         34.18         1.84 o
  -1  10   4         36.03         36.20         2.15 o
   0  10   4         41.69         45.35         2.29 o
   1  10   4         35.54         37.30         2.20 o
   2  10   4         30.61         34.47         2.05 o
   3  10   4         15.75         13.15         1.07 o
   4  10   4          4.16          1.58         0.69 o
  -2  11   4          0.71          0.58         0.92 o
  -1  11   4         19.34         22.68         2.09 o
   0  11   4          0.01          0.28         0.41 o
   1  11   4         19.22         22.68         1.71 o
   2  11   4          0.74          0.46         0.59 o
   1   0   5       1789.04       1712.66        33.51 o
   2   0   5          0.08          0.52         0.08 o
   3   0   5        131.31        138.00         2.33 o
   4   0   5        256.79        215.92         3.70 o
   5   0   5          0.20          0.73         0.32 o
   6   0   5        105.78        106.38         3.28 o
   7   0   5         36.09         40.06         1.98 o
   8   0   5        601.14        591.44        20.16 o
   9   0   5         51.92         47.53         2.54 o
  -9   1   5          5.40          4.16         0.77 o
  -8   1   5        420.69        418.21        13.77 o
  -7   1   5        198.77        191.45         6.27 o
  -6   1   5        162.18        168.50         4.92 o
  -5   1   5        135.70        138.82         3.49 o
  -4   1   5        161.11        165.84         4.76 o
  -3   1   5       1911.73       2025.05        46.89 o
  -2   1   5       1541.36       1603.56        32.38 o
  -1   1   5        292.62        300.25         3.80 o
   0   1   5          4.28          3.33         0.18 o
   1   1   5        295.30        311.03         3.48 o
   2   1   5       1543.62       1577.31        31.15 o
   3   1   5       1917.78       1970.30        41.67 o
   4   1   5        158.01        163.68         2.79 o
   5   1   5        136.24        139.48         2.96 o
   6   1   5        161.25        166.89         5.16 o
   7   1   5        198.04        191.36         5.62 o
   8   1   5        421.25        413.08        12.27 o
   9   1   5          5.24          3.97         0.86 o
  -9   2   5        181.61        186.95         5.45 o
  -8   2   5         44.48         49.35         2.36 o
  -7   2   5          9.34          9.41         0.99 o
  -6   2   5        174.37        168.68         5.33 o
  -5   2   5         21.99         19.61         1.25 o
  -4   2   5        456.88        461.63         9.98 o
  -3   2   5         66.58         60.03         1.02 o
  -2   2   5        941.53       1010.48        17.43 o
  -1   2   5       3415.68       3491.90        89.52 o
   0   2   5        288.47        262.45         2.99 o
   1   2   5       3420.80       3571.02        85.86 o
   2   2   5        937.60       1023.37        17.04 o
   3   2   5         66.09         59.43         0.95 o
   4   2   5        455.05        467.98         8.29 o
   5   2   5         21.65         18.85         0.82 o
   6   2   5        173.70        168.98         4.86 o
   7   2   5          9.71         11.44         1.04 o
   8   2   5         45.67         49.18         2.35 o
   9   2   5        181.95        183.27         6.31 o
  -9   3   5        165.22        171.40         6.18 o
  -8   3   5         26.02         26.15         1.52 o
  -7   3   5        435.11        427.17        13.80 o
  -6   3   5         51.50         57.17         5.22 o
  -5   3   5         22.89         24.58         1.94 o
  -4   3   5        787.37        823.54        16.86 o
  -3   3   5        235.65        261.31         4.21 o
  -2   3   5         58.80         54.57         0.90 o
  -1   3   5        107.64        104.42         1.27 o
   0   3   5        796.10        819.09        12.25 o
   1   3   5        108.25        105.38         1.22 o
   2   3   5         58.98         54.87         0.73 o
   3   3   5        235.98        260.77         3.74 o
   4   3   5        785.51        795.40        15.82 o
   5   3   5         22.43         23.10         1.18 o
   6   3   5         51.55         52.65         2.06 o
   7   3   5        436.98        437.65        14.15 o
   8   3   5         25.84         29.15         1.96 o
   9   3   5        164.34        171.95         5.82 o
  -9   4   5         11.35         15.25         2.28 o
  -8   4   5         15.03         15.50         1.42 o
  -7   4   5         75.18         68.82         3.17 o
  -6   4   5          8.01          8.04         1.15 o
  -5   4   5       1036.94       1017.57        61.93 o
  -4   4   5        249.41        249.36         6.65 o
  -3   4   5        167.06        170.68         2.97 o
  -2   4   5        532.32        508.42         9.55 o
  -1   4   5        128.19        124.01         1.72 o
   0   4   5         92.85         95.91         1.51 o
   1   4   5        126.34        123.14         1.57 o
   2   4   5        532.29        513.69         7.95 o
   3   4   5        167.58        177.51         3.20 o
   4   4   5        248.48        248.45         5.62 o
   5   4   5       1031.63        986.94        33.05 o
   6   4   5          7.93          8.69         0.96 o
   7   4   5         74.16         69.83         3.06 o
   8   4   5         14.56         15.50         1.78 o
   9   4   5         11.14         11.97         1.51 o
  -8   5   5         34.22         38.00         2.48 o
  -7   5   5        121.83        125.22         5.70 o
  -6   5   5         66.19         65.03         4.97 o
  -5   5   5          2.59          2.92         0.64 o
  -4   5   5        213.43        212.44         5.69 o
  -3   5   5        230.78        217.67         5.21 o
  -2   5   5        462.43        464.90         9.88 o
  -1   5   5         31.39         35.55         0.82 o
   0   5   5        808.42        805.95        14.24 o
   1   5   5         31.13         35.68         0.88 o
   2   5   5        467.32        477.11         8.59 o
   3   5   5        231.65        218.52         4.96 o
   4   5   5        214.50        214.68         6.04 o
   5   5   5          2.55          3.51         0.62 o
   6   5   5         65.98         63.48         2.97 o
   7   5   5        121.84        121.51         5.54 o
   8   5   5         34.20         36.47         2.60 o
  -8   6   5         37.13         47.00         3.23 o
  -7   6   5         26.36         29.30         2.10 o
  -6   6   5        139.96        142.57        10.23 o
  -5   6   5         18.48         18.29         1.87 o
  -4   6   5        148.52        134.81         3.61 o
  -3   6   5         25.98         23.84         1.16 o
  -2   6   5        144.07        143.92         3.45 o
  -1   6   5        373.46        377.34        15.35 o
   0   6   5        120.66        135.88         3.91 o
   1   6   5        375.13        379.41         9.08 o
   2   6   5        144.95        146.28         4.00 o
   3   6   5         26.48         24.48         1.19 o
   4   6   5        149.58        136.61         4.16 o
   5   6   5         18.58         17.53         1.44 o
   6   6   5        139.78        134.87         6.57 o
   7   6   5         26.77         33.08         3.75 o
   8   6   5         37.06         45.83         3.17 o
  -7   7   5         20.76         20.80         1.65 o
  -6   7   5         27.97         31.40         2.03 o
  -5   7   5         73.32         74.94         7.97 o
  -4   7   5        256.42        265.27         8.37 o
  -3   7   5         89.22         83.56         2.90 o
  -2   7   5         55.92         50.58         2.10 o
  -1   7   5         68.17         69.13         2.38 o
   0   7   5        115.15        101.86         3.59 o
   1   7   5         67.51         68.69         2.59 o
   2   7   5         56.33         51.27         2.14 o
   3   7   5         89.84         83.07         2.86 o
   4   7   5        254.40        249.44         9.07 o
   5   7   5         72.77         70.64         2.76 o
   6   7   5         27.68         29.70         2.54 o
   7   7   5         20.80         18.66         2.06 o
  -6   8   5         17.82         19.04         2.05 o
  -5   8   5         76.78         76.97         8.73 o
  -4   8   5         44.94         44.84         2.42 o
  -3   8   5        110.01        115.79         4.33 o
  -2   8   5         76.03         80.43         2.99 o
  -1   8   5        169.71        166.13         4.92 o
   0   8   5        150.41        154.78         5.17 o
   1   8   5        172.15        169.42         5.80 o
   2   8   5         75.68         80.17         2.88 o
   3   8   5        109.67        110.30         4.57 o
   4   8   5         45.00         43.87         3.07 o
   5   8   5         77.33         75.43         3.64 o
   6   8   5         17.83         19.18         1.50 o
  -5   9   5         38.40         36.47         4.00 o
  -4   9   5         66.96         66.59         5.16 o
  -3   9   5        124.25        119.06         5.18 o
  -2   9   5         41.74         43.37         2.53 o
  -1   9   5         50.14         55.34         2.28 o
   0   9   5        196.99        188.10         5.85 o
   1   9   5         50.45         52.80         2.31 o
   2   9   5         42.45         45.52         2.35 o
   3   9   5        123.70        116.51         4.11 o
   4   9   5         67.14         61.46         3.12 o
   5   9   5         38.08         32.46         3.02 o
  -4  10   5         53.51         51.36         5.09 o
  -3  10   5         51.56         54.46         3.74 o
  -2  10   5          3.79          4.73         0.91 o
  -1  10   5         50.05         54.12         2.38 o
   0  10   5         35.23         39.32         2.14 o
   1  10   5         48.85         51.49         2.71 o
   2  10   5          3.73          4.87         0.98 o
   3  10   5         52.18         55.42         3.10 o
   4  10   5         53.96         53.88         4.35 o
  -1  11   5         31.57         31.64         2.99 o
   0  11   5          8.09          7.95         1.64 o
   1  11   5         31.74         31.94         2.34 o
   0   0   6       6598.15       7318.21       306.48 o
   1   0   6        829.65        827.87        12.85 o
   2   0   6       1494.78       1588.80        33.88 o
   3   0   6       4162.87       4577.01       148.03 o
   4   0   6         17.23         15.93         0.59 o
   5   0   6          0.99          2.13         0.37 o
   6   0   6        805.93        816.26        25.76 o
   7   0   6        485.81        478.25        14.88 o
   8   0   6          6.77          6.34         0.91 o
   9   0   6         13.17          9.02         1.04 o
  -9   1   6         10.19          8.67         1.27 o
  -8   1   6         50.97         57.51         2.89 o
  -7   1   6         78.15         69.57         3.25 o
  -6   1   6         96.50         92.49         3.68 o
  -5   1   6        386.93        405.23        10.20 o
  -4   1   6        101.48         97.20         3.06 o
  -3   1   6        474.02        506.52         8.46 o
  -2   1   6       2221.76       2362.37        54.94 o
  -1   1   6        542.95        560.98         8.42 o
   0   1   6        827.10        867.11        14.19 o
   1   1   6        545.48        570.69         8.07 o
   2   1   6       2213.29       2325.94        51.73 o
   3   1   6        470.40        508.91         9.06 o
   4   1   6        101.29        100.13         1.94 o
   5   1   6        384.44        405.36         9.01 o
   6   1   6         95.86         91.07         3.18 o
   7   1   6         78.85         70.49         2.67 o
   8   1   6         50.99         57.44         2.30 o
   9   1   6         10.13         10.66         0.99 o
  -9   2   6         73.87         74.91         2.62 o
  -8   2   6         48.43         53.31         2.40 o
  -7   2   6        113.75        117.42         4.63 o
  -6   2   6        200.38        202.08         6.49 o
  -5   2   6        159.89        159.72         9.38 o
  -4   2   6        416.75        432.53        11.55 o
  -3   2   6        148.97        149.78         2.30 o
  -2   2   6       1556.78       1667.07        36.35 o
  -1   2   6        720.04        750.17        12.58 o
   0   2   6        303.55        304.62         3.63 o
   1   2   6        718.17        778.76        12.24 o
   2   2   6       1552.11       1692.71        33.51 o
   3   2   6        147.38        152.95         2.14 o
   4   2   6        421.58        435.00         7.88 o
   5   2   6        159.50        164.30         4.00 o
   6   2   6        201.94        199.40         5.63 o
   7   2   6        114.83        117.71         4.60 o
   8   2   6         48.14         52.39         2.67 o
   9   2   6         74.51         75.73         3.10 o
  -9   3   6         10.92         12.36         1.54 o
  -8   3   6         83.17         79.68         2.83 o
  -7   3   6        127.32        135.83         4.64 o
  -6   3   6        544.06        527.03        19.37 o
  -5   3   6        687.56        675.64        55.25 o
  -4   3   6        118.29        121.49         3.61 o
  -3   3   6        164.36        175.90         2.92 o
  -2   3   6        262.15        277.29         4.47 o
  -1   3   6       1451.08       1518.60        30.85 o
   0   3   6        456.55        427.69         5.53 o
   1   3   6       1446.18       1538.74        29.95 o
   2   3   6        263.52        278.62         3.75 o
   3   3   6        163.39        179.97         3.20 o
   4   3   6        118.82        114.51         2.74 o
   5   3   6        688.14        690.49        25.46 o
   6   3   6        544.37        509.99        18.05 o
   7   3   6        127.79        136.67         6.37 o
   8   3   6         82.23         78.77         4.06 o
   9   3   6         11.03          8.69         1.92 o
  -9   4   6         71.02         72.56         4.02 o
  -8   4   6         14.27         13.63         1.29 o
  -7   4   6        132.41        133.50         5.09 o
  -6   4   6        413.98        387.88        18.55 o
  -5   4   6        147.52        158.64        13.42 o
  -4   4   6        170.97        166.82         4.52 o
  -3   4   6        250.79        263.04         5.37 o
  -2   4   6        101.73        103.29         1.73 o
  -1   4   6         10.20          8.07         0.35 o
   0   4   6        198.15        203.60         2.78 o
   1   4   6          9.86          8.63         0.35 o
   2   4   6        103.40        107.63         1.59 o
   3   4   6        249.85        262.27         5.36 o
   4   4   6        170.64        165.17         4.38 o
   5   4   6        147.00        155.66         4.83 o
   6   4   6        413.61        377.18        13.31 o
   7   4   6        133.01        133.24         5.38 o
   8   4   6         14.74         14.03         1.43 o
   9   4   6         70.92         71.89         4.96 o
  -8   5   6         49.86         58.92         2.69 o
  -7   5   6         21.72         21.75         1.88 o
  -6   5   6        122.17        123.42         8.46 o
  -5   5   6         82.80         84.04         6.66 o
  -4   5   6          5.67          5.46         0.73 o
  -3   5   6         99.91         90.80         2.29 o
  -2   5   6        140.29        140.21         2.99 o
  -1   5   6         13.53         11.86         0.56 o
   0   5   6        300.33        306.28         4.99 o
   1   5   6         13.98         13.32         0.57 o
   2   5   6        138.17        139.54         2.99 o
   3   5   6         98.64         92.20         2.63 o
   4   5   6          5.52          5.37         0.74 o
   5   5   6         84.14         82.53         3.34 o
   6   5   6        122.22        118.45         4.90 o
   7   5   6         21.74         20.68         1.66 o
   8   5   6         50.33         59.29         4.49 o
  -8   6   6         10.24         10.45         1.49 o
  -7   6   6          0.34          0.98         0.74 o
  -6   6   6         66.24         72.91         5.87 o
  -5   6   6         89.00         85.83         7.49 o
  -4   6   6        179.61        175.25         5.56 o
  -3   6   6          9.95          9.19         0.75 o
  -2   6   6         34.06         34.44         1.26 o
  -1   6   6        412.51        409.89        11.09 o
   0   6   6        356.85        337.76         9.61 o
   1   6   6        412.86        420.84        11.70 o
   2   6   6         34.11         34.11         1.50 o
   3   6   6          9.84          8.93         0.99 o
   4   6   6        178.45        179.16         5.54 o
   5   6   6         89.22         87.98         3.47 o
   6   6   6         65.02         68.38         3.71 o
   7   6   6          0.53          1.16         0.87 o
   8   6   6         10.30          9.52         1.71 o
  -7   7   6         32.99         32.62         2.92 o
  -6   7   6         99.59        104.39         4.97 o
  -5   7   6         38.93         38.86         4.83 o
  -4   7   6         98.86         98.66         4.47 o
  -3   7   6         69.72         65.70         2.41 o
  -2   7   6         35.60         36.30         1.58 o
  -1   7   6        100.80         99.72         3.54 o
   0   7   6         44.20         50.20         2.12 o
   1   7   6        101.12        102.44         3.71 o
   2   7   6         35.19         36.50         1.64 o
   3   7   6         70.29         65.66         2.78 o
   4   7   6         98.93        100.76         3.75 o
   5   7   6         39.15         38.72         1.89 o
   6   7   6         99.81        103.38         4.02 o
   7   7   6         32.62         31.86         2.43 o
  -6   8   6          1.25          1.44         0.71 o
  -5   8   6         11.69         13.71         1.47 o
  -4   8   6          3.96          4.77         0.76 o
  -3   8   6         84.05         81.70         3.10 o
  -2   8   6         51.96         51.57         2.33 o
  -1   8   6         11.67         12.20         1.17 o
   0   8   6         49.02         54.63         2.29 o
   1   8   6         11.72         12.44         1.31 o
   2   8   6         52.02         52.58         2.37 o
   3   8   6         83.27         80.88         3.22 o
   4   8   6          4.36          4.82         0.85 o
   5   8   6         12.03         13.08         1.47 o
   6   8   6          1.27          0.42         0.85 o
  -5   9   6          2.28          1.41         0.96 o
  -4   9   6          7.30          7.77         0.95 o
  -3   9   6        116.14        117.60         4.57 o
  -2   9   6         13.43         14.18         1.40 o
  -1   9   6         21.84         21.10         1.53 o
   0   9   6         71.57         70.25         3.09 o
   1   9   6         21.93         22.11         1.42 o
   2   9   6         13.20         13.30         1.39 o
   3   9   6        114.54        117.11         4.78 o
   4   9   6          7.13          6.25         1.10 o
   5   9   6          2.22          3.49         0.99 o
  -4  10   6         54.42         54.69         7.20 o
  -3  10   6         14.20         10.86         3.09 o
  -2  10   6         15.96         15.92         1.46 o
  -1  10   6         24.56         26.95         1.75 o
   0  10   6         66.73         68.22         2.92 o
   1  10   6         24.16         25.16         1.83 o
   2  10   6         15.97         13.87         1.77 o
   3  10   6         14.35         11.87         1.50 o
   4  10   6         54.77         59.41         7.90 o
   0  11   6          3.54          2.72         0.85 o
   1   0   7        152.86        153.45         1.90 o
   2   0   7        115.54         96.29         1.65 o
   3   0   7         45.58         50.70         1.59 o
   4   0   7        614.33        646.32        14.28 o
   5   0   7         14.51         17.11         0.97 o
   6   0   7        267.25        251.04         6.93 o
   7   0   7        169.41        164.08         5.24 o
   8   0   7         29.56         32.53         1.85 o
   9   0   7          0.43          0.98         0.53 o
  -9   1   7         13.00         15.72         1.35 o
  -8   1   7         77.97         80.88         3.45 o
  -7   1   7         26.86         26.56         1.71 o
  -6   1   7        528.65        526.48        15.94 o
  -5   1   7        145.39        146.09         4.07 o
  -4   1   7        216.78        202.10         8.08 o
  -3   1   7        635.92        656.34        13.18 o
  -2   1   7        905.65        999.11        18.95 o
  -1   1   7        217.67        205.90         2.63 o
   0   1   7        340.75        336.17         4.55 o
   1   1   7        214.60        204.00         2.68 o
   2   1   7        903.44       1010.18        18.35 o
   3   1   7        634.26        658.21        13.72 o
   4   1   7        216.20        206.04         4.47 o
   5   1   7        144.21        144.71         3.94 o
   6   1   7        526.62        522.12        17.36 o
   7   1   7         27.45         27.64         1.81 o
   8   1   7         78.04         78.65         3.12 o
   9   1   7         13.10         15.30         1.45 o
  -9   2   7         60.88         65.76         2.87 o
  -8   2   7        128.29        127.29         4.28 o
  -7   2   7        176.67        181.81         6.50 o
  -6   2   7        161.81        162.10         6.55 o
  -5   2   7        150.61        138.27         6.54 o
  -4   2   7         80.55         78.17         3.44 o
  -3   2   7        123.49        126.90         2.01 o
  -2   2   7        359.29        346.67         5.39 o
  -1   2   7         60.22         60.47         1.10 o
   0   2   7        462.77        464.99         6.20 o
   1   2   7         60.32         62.59         0.94 o
   2   2   7        364.45        360.34         5.70 o
   3   2   7        123.70        132.31         2.20 o
   4   2   7         79.76         80.60         2.16 o
   5   2   7        150.81        141.36         4.63 o
   6   2   7        161.34        157.57         6.30 o
   7   2   7        175.91        177.90         7.14 o
   8   2   7        128.33        123.73         6.08 o
   9   2   7         61.03         63.82         4.48 o
  -9   3   7          0.57          0.64         0.72 o
  -8   3   7         16.46         21.00         1.52 o
  -7   3   7        317.38        308.24        10.30 o
  -6   3   7        208.67        205.41         7.29 o
  -5   3   7        564.71        534.29        44.15 o
  -4   3   7         24.62         25.95         2.11 o
  -3   3   7         79.49         81.12         1.60 o
  -2   3   7          7.00          7.51         0.36 o
  -1   3   7        422.71        408.91         6.46 o
   0   3   7          0.47          2.45         0.17 o
   1   3   7        420.15        412.63         5.98 o
   2   3   7          6.82          7.22         0.31 o
   3   3   7         81.74         85.32         1.74 o
   4   3   7         24.78         24.79         1.30 o
   5   3   7        566.49        610.88        31.49 o
   6   3   7        210.58        201.97         7.09 o
   7   3   7        316.42        325.05        12.84 o
   8   3   7         16.81         20.01         1.99 o
   9   3   7          0.63          1.20         0.85 o
  -8   4   7         30.02         28.62         1.69 o
  -7   4   7        167.44        165.13         5.41 o
  -6   4   7         55.99         51.24         2.92 o
  -5   4   7        195.82        182.88        12.89 o
  -4   4   7         63.10         59.50         2.09 o
  -3   4   7        108.51        107.39         2.56 o
  -2   4   7        350.44        335.74         6.58 o
  -1   4   7         24.31         23.93         0.70 o
   0   4   7        100.88        105.34         1.81 o
   1   4   7         24.35         24.24         0.68 o
   2   4   7        353.01        338.28         5.73 o
   3   4   7        108.34        105.30         2.74 o
   4   4   7         63.99         59.29         2.06 o
   5   4   7        195.11        181.13         5.60 o
   6   4   7         57.38         51.97         2.69 o
   7   4   7        168.16        166.51         7.08 o
   8   4   7         30.19         28.70         2.05 o
  -8   5   7         25.20         28.48         1.82 o
  -7   5   7         61.01         60.88         3.05 o
  -6   5   7        101.07         96.66         5.10 o
  -5   5   7        109.41        110.99         9.74 o
  -4   5   7        333.58        326.93        10.02 o
  -3   5   7          5.36          5.53         0.70 o
  -2   5   7        133.11        135.11         3.42 o
  -1   5   7        201.76        191.63         4.27 o
   0   5   7         53.89         51.94         1.40 o
   1   5   7        204.18        197.84         4.12 o
   2   5   7        130.53        134.24         2.91 o
   3   5   7          5.38          5.72         0.67 o
   4   5   7        334.27        326.51         9.75 o
   5   5   7        110.04        109.81         4.47 o
   6   5   7         99.93         94.92         4.60 o
   7   5   7         60.74         60.18         2.98 o
   8   5   7         24.91         28.29         2.80 o
  -7   6   7         78.41         75.47         3.80 o
  -6   6   7         99.44         95.95         5.83 o
  -5   6   7         12.16         11.40         1.11 o
  -4   6   7         50.92         49.25         2.16 o
  -3   6   7        179.27        168.60         4.61 o
  -2   6   7        104.92        102.77         2.76 o
  -1   6   7         82.69         88.69         2.69 o
   0   6   7        160.23        149.48         4.91 o
   1   6   7         82.47         91.87         3.06 o
   2   6   7        103.49        105.14         3.23 o
   3   6   7        178.94        172.29         5.61 o
   4   6   7         50.24         48.13         2.40 o
   5   6   7         11.89         14.20         1.31 o
   6   6   7         97.38         96.36         4.25 o
   7   6   7         79.02         75.05         3.71 o
  -7   7   7         12.76         15.64         2.85 o
  -6   7   7         14.11         11.16         1.36 o
  -5   7   7         25.98         24.79         2.47 o
  -4   7   7         42.82         41.85         2.41 o
  -3   7   7         19.27         18.80         1.34 o
  -2   7   7        164.26        159.27         4.92 o
  -1   7   7         61.48         60.18         2.55 o
   0   7   7         15.96         20.32         1.68 o
   1   7   7         60.16         62.36         2.71 o
   2   7   7        165.87        164.68         5.16 o
   3   7   7         19.82         19.70         1.29 o
   4   7   7         42.32         40.22         2.51 o
   5   7   7         26.12         25.26         2.01 o
   6   7   7         13.60          9.91         1.18 o
   7   7   7         12.96         12.69         2.30 o
  -6   8   7         26.23         27.11         3.20 o
  -5   8   7         23.52         26.45         3.04 o
  -4   8   7         56.93         63.24         5.10 o
  -3   8   7         47.88         47.66         2.21 o
  -2   8   7         41.91         40.27         2.00 o
  -1   8   7         32.76         32.29         1.80 o
   0   8   7          0.36          1.00         0.55 o
   1   8   7         32.30         32.63         2.23 o
   2   8   7         42.33         41.58         2.35 o
   3   8   7         47.63         47.49         2.80 o
   4   8   7         56.60         62.49         2.64 o
   5   8   7         22.95         26.44         1.92 o
   6   8   7         26.82         24.38         2.41 o
  -5   9   7          2.02          0.85         2.57 o
  -4   9   7         44.43         38.48         4.00 o
  -3   9   7         35.11         37.29         2.25 o
  -2   9   7         34.45         36.24         2.10 o
  -1   9   7         28.92         29.29         1.79 o
   0   9   7        208.83        209.02         7.40 o
   1   9   7         29.48         28.78         2.11 o
   2   9   7         34.48         34.97         2.12 o
   3   9   7         34.90         36.31         2.69 o
   4   9   7         44.63         39.58         2.83 o
   5   9   7          1.82          1.04         2.63 o
  -3  10   7          8.10          6.39         1.61 o
  -2  10   7         45.01         50.96         2.71 o
  -1  10   7          6.10          6.10         0.87 o
   0  10   7          0.71          0.36         0.43 o
   1  10   7          6.23          4.57         1.13 o
   2  10   7         45.77         52.79         2.81 o
   3  10   7          8.09          6.71         1.20 o
   0   0   8       1829.63       1971.32        66.75 o
   1   0   8        241.88        237.71         3.38 o
   2   0   8        243.72        252.61         4.09 o
   3   0   8       2010.37       2225.94        67.48 o
   4   0   8        209.54        210.45         6.54 o
   5   0   8         91.58         88.85         2.97 o
   6   0   8          4.04          4.73         0.71 o
   7   0   8        579.38        599.67        20.54 o
   8   0   8        116.48        113.67         4.45 o
   9   0   8         49.54         57.11         3.21 o
  -9   1   8          8.16          8.29         1.50 o
  -8   1   8        270.14        289.71         9.31 o
  -7   1   8         33.05         32.49         1.79 o
  -6   1   8        412.87        406.78        12.45 o
  -5   1   8        365.93        359.28        10.09 o
  -4   1   8        212.62        201.04        10.08 o
  -3   1   8        267.95        260.78         5.65 o
  -2   1   8        493.83        544.82        10.31 o
  -1   1   8       1631.48       1861.51        39.98 o
   0   1   8        263.99        305.66         4.12 o
   1   1   8       1635.52       1849.64        40.92 o
   2   1   8        497.21        553.77        10.03 o
   3   1   8        270.21        271.16         5.48 o
   4   1   8        210.77        201.25         6.00 o
   5   1   8        365.18        357.81        10.68 o
   6   1   8        412.76        398.67        14.08 o
   7   1   8         33.66         33.13         2.10 o
   8   1   8        268.01        278.65         9.51 o
   9   1   8          8.41          7.35         1.46 o
  -9   2   8         67.68         73.34         3.55 o
  -8   2   8         46.54         54.12         2.44 o
  -7   2   8        231.19        231.79         7.97 o
  -6   2   8        219.54        225.45         8.07 o
  -5   2   8        828.77        807.58        54.67 o
  -4   2   8        462.71        460.54        30.67 o
  -3   2   8        225.18        212.14         4.41 o
  -2   2   8        163.71        165.51         2.43 o
  -1   2   8         71.24         78.73         1.29 o
   0   2   8        412.92        412.24         6.41 o
   1   2   8         70.58         77.71         1.21 o
   2   2   8        164.05        169.79         2.64 o
   3   2   8        227.31        219.37         4.71 o
   4   2   8        464.98        479.03        13.43 o
   5   2   8        829.68        813.68        28.14 o
   6   2   8        219.01        213.31         8.59 o
   7   2   8        231.45        235.92         9.61 o
   8   2   8         46.49         53.76         3.22 o
   9   2   8         68.29         73.64         4.90 o
  -8   3   8         52.48         52.63         2.61 o
  -7   3   8         32.86         32.84         2.25 o
  -6   3   8        208.55        217.05        17.63 o
  -5   3   8        294.71        286.88        21.88 o
  -4   3   8        159.95        152.12         4.67 o
  -3   3   8          9.10         10.36         0.63 o
  -2   3   8        745.04        755.29        14.96 o
  -1   3   8        917.13        929.32        17.85 o
   0   3   8         63.31         68.81         1.22 o
   1   3   8        919.68        940.89        17.96 o
   2   3   8        745.08        765.24        17.57 o
   3   3   8          8.72          9.99         0.67 o
   4   3   8        159.55        147.61         4.59 o
   5   3   8        295.58        283.83         8.91 o
   6   3   8        206.06        212.41         8.17 o
   7   3   8         33.54         30.63         2.31 o
   8   3   8         51.79         51.36         2.97 o
  -8   4   8          4.58          3.40         0.82 o
  -7   4   8        209.88        217.60         6.63 o
  -6   4   8        103.76        112.59         4.87 o
  -5   4   8        172.69        166.20        16.44 o
  -4   4   8        187.18        164.80         5.54 o
  -3   4   8         58.54         57.52         1.76 o
  -2   4   8         99.18         96.88         2.55 o
  -1   4   8        160.15        157.76         3.04 o
   0   4   8        315.03        305.01         5.96 o
   1   4   8        160.85        157.39         3.45 o
   2   4   8         98.92         98.41         2.17 o
   3   4   8         59.44         58.41         1.91 o
   4   4   8        187.29        164.57         4.98 o
   5   4   8        169.05        163.37         7.01 o
   6   4   8        102.86        108.78         4.40 o
   7   4   8        208.41        215.35         9.20 o
   8   4   8          4.66          4.42         0.92 o
  -8   5   8          3.83          2.76         0.92 o
  -7   5   8          5.25          3.59         0.86 o
  -6   5   8        213.42        222.06        14.95 o
  -5   5   8          9.30          8.61         2.13 o
  -4   5   8        370.37        363.70        10.63 o
  -3   5   8         30.83         28.54         1.31 o
  -2   5   8        210.88        199.82         5.42 o
  -1   5   8         70.48         73.17         2.32 o
   0   5   8        127.62        130.29         3.58 o
   1   5   8         71.45         73.18         2.22 o
   2   5   8        213.00        202.18         5.41 o
   3   5   8         31.51         28.49         1.50 o
   4   5   8        372.77        359.01        10.81 o
   5   5   8          9.54         10.71         1.22 o
   6   5   8        214.35        223.94         8.70 o
   7   5   8          5.20          3.89         1.00 o
   8   5   8          3.78          2.80         1.14 o
  -7   6   8         66.25         67.26         2.96 o
  -6   6   8        135.19        127.73         8.17 o
  -5   6   8         43.16         48.57         4.62 o
  -4   6   8        278.13        275.83         8.52 o
  -3   6   8         52.14         53.09         2.06 o
  -2   6   8         43.33         41.36         1.80 o
  -1   6   8         59.82         59.35         2.21 o
   0   6   8          5.52          4.86         0.72 o
   1   6   8         59.76         61.55         2.69 o
   2   6   8         43.71         43.40         1.92 o
   3   6   8         52.28         53.39         2.47 o
   4   6   8        275.95        268.12         9.46 o
   5   6   8         43.49         48.71         3.12 o
   6   6   8        135.04        130.60         5.50 o
   7   6   8         67.83         69.65         3.68 o
  -6   7   8         28.87         30.04         2.60 o
  -5   7   8         95.27        100.81         8.28 o
  -4   7   8         44.95         45.93         2.74 o
  -3   7   8         48.29         46.72         2.27 o
  -2   7   8         56.92         54.26         2.48 o
  -1   7   8         10.15          8.72         1.07 o
   0   7   8         38.38         40.91         2.14 o
   1   7   8         10.21         10.17         1.28 o
   2   7   8         57.17         57.22         3.04 o
   3   7   8         48.73         46.91         2.25 o
   4   7   8         44.29         42.09         2.27 o
   5   7   8         94.56        101.02         4.58 o
   6   7   8         28.75         30.82         2.16 o
  -5   8   8          6.75          3.16         0.85 o
  -4   8   8         46.34         46.73         3.83 o
  -3   8   8        174.66        171.12         5.69 o
  -2   8   8         19.04         17.97         1.56 o
  -1   8   8         13.75         15.17         1.35 o
   0   8   8        235.05        236.21         8.19 o
   1   8   8         13.45         14.22         1.67 o
   2   8   8         19.64         19.37         2.04 o
   3   8   8        175.33        182.19         7.08 o
   4   8   8         45.84         43.94         2.99 o
   5   8   8          6.74          3.52         0.78 o
  -4   9   8         20.39         27.21         4.85 o
  -3   9   8         53.36         53.83         5.14 o
  -2   9   8         33.84         37.53         2.13 o
  -1   9   8         58.86         68.73         2.79 o
   0   9   8          3.06          1.62         0.67 o
   1   9   8         59.28         66.65         3.26 o
   2   9   8         34.11         33.91         2.33 o
   3   9   8         52.21         48.53         4.21 o
   4   9   8         20.56         24.24         3.02 o
  -2  10   8         24.37         26.52         2.39 o
  -1  10   8        137.38        142.15         4.67 o
   0  10   8         23.34         21.25         1.72 o
   1  10   8        138.75        135.30         6.19 o
   2  10   8         24.05         27.73         3.04 o
   1   0   9         17.82         17.30         0.59 o
   2   0   9          5.89          6.04         0.44 o
   3   0   9         20.20         25.41         1.32 o
   4   0   9         56.10         59.19         2.29 o
   5   0   9         90.58         84.15         3.00 o
   6   0   9        230.15        223.37         7.79 o
   7   0   9         26.26         27.72         2.16 o
   8   0   9         93.41        106.25         4.83 o
  -8   1   9          7.49          8.35         1.46 o
  -7   1   9          3.97          3.41         0.89 o
  -6   1   9          5.86          6.04         1.04 o
  -5   1   9         54.89         62.03         2.47 o
  -4   1   9        336.71        329.35        16.78 o
  -3   1   9        227.72        210.66         8.23 o
  -2   1   9        536.07        517.24        10.10 o
  -1   1   9        194.24        192.17         3.10 o
   0   1   9        834.10        865.68        16.22 o
   1   1   9        191.07        192.43         3.10 o
   2   1   9        535.40        514.79        10.43 o
   3   1   9        227.92        211.01         5.96 o
   4   1   9        339.15        331.61        10.02 o
   5   1   9         53.22         60.91         2.76 o
   6   1   9          5.80          6.41         1.07 o
   7   1   9          4.20          3.71         0.84 o
   8   1   9          7.65          9.23         1.32 o
  -8   2   9          0.91          1.20         0.59 o
  -7   2   9         40.53         40.54         2.26 o
  -6   2   9        141.54        136.86         4.90 o
  -5   2   9        153.50        146.13         5.97 o
  -4   2   9         81.41         85.53         6.21 o
  -3   2   9        195.94        185.61         4.55 o
  -2   2   9        338.91        331.91         6.35 o
  -1   2   9        442.21        421.78         7.25 o
   0   2   9          2.25          3.32         0.27 o
   1   2   9        440.08        434.06         7.89 o
   2   2   9        340.42        336.94         7.35 o
   3   2   9        194.29        181.76         4.44 o
   4   2   9         82.19         87.45         3.05 o
   5   2   9        154.72        146.35         5.22 o
   6   2   9        142.64        136.55         6.01 o
   7   2   9         40.29         39.47         2.48 o
   8   2   9          0.80          0.93         0.74 o
  -8   3   9         89.98         91.84         3.75 o
  -7   3   9         15.12         19.46         1.72 o
  -6   3   9        181.99        174.12         6.32 o
  -5   3   9         51.53         52.51         3.18 o
  -4   3   9          0.57          0.62         0.49 o
  -3   3   9         52.11         47.35         1.79 o
  -2   3   9        350.88        339.01         7.13 o
  -1   3   9        142.12        143.44         2.82 o
   0   3   9        441.31        461.60         9.91 o
   1   3   9        141.40        141.75         3.56 o
   2   3   9        351.49        337.56         8.72 o
   3   3   9         52.87         46.45         1.87 o
   4   3   9          0.60          1.49         0.50 o
   5   3   9         50.30         50.89         2.70 o
   6   3   9        181.07        177.91         6.35 o
   7   3   9         15.11         20.30         1.84 o
   8   3   9         89.96         87.93         4.33 o
  -8   4   9          3.83          1.90         0.76 o
  -7   4   9         35.07         36.13         1.89 o
  -6   4   9         40.30         41.38         2.35 o
  -5   4   9        364.16        344.95        28.30 o
  -4   4   9         66.60         59.00         2.63 o
  -3   4   9        445.14        447.74        11.88 o
  -2   4   9         47.27         44.03         1.53 o
  -1   4   9        623.94        616.09        16.67 o
   0   4   9         66.56         75.89         2.36 o
   1   4   9        618.98        588.77        15.62 o
   2   4   9         45.95         40.80         1.85 o
   3   4   9        445.07        427.05        14.02 o
   4   4   9         65.36         58.61         2.36 o
   5   4   9        364.65        353.76        11.85 o
   6   4   9         39.20         38.29         2.09 o
   7   4   9         34.59         35.72         2.52 o
   8   4   9          3.87          2.22         0.97 o
  -7   5   9         47.68         50.53         2.43 o
  -6   5   9        161.67        154.81         5.80 o
  -5   5   9        138.87        135.30        12.46 o
  -4   5   9         57.17         52.09         3.33 o
  -3   5   9        416.14        400.02        10.23 o
  -2   5   9        125.06        121.49         3.75 o
  -1   5   9        189.21        182.03         5.37 o
   0   5   9         57.88         54.00         2.26 o
   1   5   9        190.28        185.74         5.11 o
   2   5   9        122.71        115.18         4.02 o
   3   5   9        414.48        390.28        12.59 o
   4   5   9         56.35         51.28         2.76 o
   5   5   9        140.15        139.24         5.26 o
   6   5   9        162.74        156.05         6.22 o
   7   5   9         48.29         50.85         3.11 o
  -7   6   9          2.24          1.63         0.73 o
  -6   6   9         12.98         12.05         1.44 o
  -5   6   9          2.38          2.94         0.86 o
  -4   6   9         64.05         58.88         3.22 o
  -3   6   9        331.87        315.71         8.12 o
  -2   6   9         58.75         58.27         2.31 o
  -1   6   9        237.22        237.63         7.15 o
   0   6   9        432.40        432.39        13.36 o
   1   6   9        236.94        240.38         7.27 o
   2   6   9         58.97         55.84         2.95 o
   3   6   9        333.38        310.18        11.83 o
   4   6   9         64.02         57.07         3.56 o
   5   6   9          2.48          2.77         1.24 o
   6   6   9         13.04         12.56         1.72 o
   7   6   9          2.33          1.94         0.88 o
  -6   7   9         11.58         10.53         1.83 o
  -5   7   9         95.27         92.39         8.64 o
  -4   7   9        226.89        232.73        13.54 o
  -3   7   9         30.68         31.92         1.63 o
  -2   7   9        266.25        254.13         8.08 o
  -1   7   9         70.27         73.88         3.80 o
   0   7   9        161.35        162.67         5.60 o
   1   7   9         68.95         69.89         3.37 o
   2   7   9        268.55        255.83        11.08 o
   3   7   9         30.61         31.63         2.17 o
   4   7   9        226.09        213.18        10.82 o
   5   7   9         95.22         94.90         4.72 o
   6   7   9         11.97         11.41         1.37 o
  -5   8   9         48.36         51.20        10.73 o
  -4   8   9         32.52         31.08         3.85 o
  -3   8   9         56.38         63.42         2.59 o
  -2   8   9        256.57        264.54         9.21 o
  -1   8   9         59.37         60.73         3.03 o
   0   8   9         73.79         74.32         3.18 o
   1   8   9         59.19         60.21         3.11 o
   2   8   9        259.16        255.88        12.14 o
   3   8   9         55.66         63.21         6.78 o
   4   8   9         32.40         30.49         2.12 o
   5   8   9         48.99         55.03         3.64 o
  -4   9   9         57.28         65.93        13.79 o
  -3   9   9         47.83         48.42         4.76 o
  -2   9   9          8.83          6.59         1.23 o
  -1   9   9         19.71         19.40         1.64 o
   0   9   9         48.02         51.69         2.82 o
   1   9   9         19.83         17.44         1.84 o
   2   9   9          8.87          7.46         1.33 o
   3   9   9         48.17         46.82         3.34 o
   4   9   9         57.75         65.91         5.53 o
  -1  10   9         50.30         53.95         3.52 o
   0  10   9         44.31         50.76         3.19 o
   1  10   9         50.91         55.57         4.02 o
   0   0  10         47.19         53.03         1.58 o
   1   0  10          0.66          0.56         0.23 o
   2   0  10        389.93        355.80         9.46 o
   3   0  10          4.50          4.37         0.73 o
   4   0  10        492.33        468.59        14.65 o
   5   0  10          0.23          0.44         0.40 o
   6   0  10         35.85         42.69         2.51 o
   7   0  10        382.61        420.30        14.75 o
   8   0  10         46.14         47.71         3.01 o
  -8   1  10          7.53          4.80         1.30 o
  -7   1  10         80.28         81.01         3.94 o
  -6   1  10        327.34        338.01        12.17 o
  -5   1  10        264.70        253.23         7.97 o
  -4   1  10        180.83        188.47         6.47 o
  -3   1  10         33.02         30.31         1.72 o
  -2   1  10         47.27         41.18         1.58 o
  -1   1  10        370.21        360.00         8.47 o
   0   1  10        122.67        128.78         3.08 o
   1   1  10        368.12        363.37         8.35 o
   2   1  10         46.98         42.47         1.58 o
   3   1  10         32.42         29.09         1.68 o
   4   1  10        181.83        187.15         6.08 o
   5   1  10        265.66        257.29         8.15 o
   6   1  10        327.68        344.05        12.04 o
   7   1  10         81.00         82.10         3.63 o
   8   1  10          7.65          6.99         1.34 o
  -8   2  10         16.98         21.26         2.15 o
  -7   2  10         23.50         24.58         2.26 o
  -6   2  10         81.03         83.06         4.34 o
  -5   2  10        292.38        275.15        10.64 o
  -4   2  10         49.38         49.35         3.58 o
  -3   2  10        287.41        272.52        12.80 o
  -2   2  10        726.90        695.76        18.97 o
  -1   2  10         46.82         46.56         1.28 o
   0   2  10        210.05        218.45         5.50 o
   1   2  10         46.36         45.19         1.84 o
   2   2  10        731.18        724.18        19.96 o
   3   2  10        290.59        280.10         8.16 o
   4   2  10         48.84         48.71         2.57 o
   5   2  10        289.08        268.15         8.78 o
   6   2  10         80.80         83.61         3.69 o
   7   2  10         23.41         23.51         2.03 o
   8   2  10         16.85         21.62         1.97 o
  -8   3  10         14.02         15.00         1.66 o
  -7   3  10        139.69        145.03         5.53 o
  -6   3  10        188.20        188.44         7.48 o
  -5   3  10         84.04         79.96        11.93 o
  -4   3  10         30.09         30.47         2.86 o
  -3   3  10        151.87        148.17         5.22 o
  -2   3  10        143.84        136.14         3.90 o
  -1   3  10        317.68        312.75         7.69 o
   0   3  10        329.03        345.18         9.57 o
   1   3  10        315.37        324.29         8.44 o
   2   3  10        143.90        140.02         4.55 o
   3   3  10        155.33        155.23         4.72 o
   4   3  10         30.56         31.62         1.78 o
   5   3  10         83.51         80.56         3.39 o
   6   3  10        186.13        181.71         6.46 o
   7   3  10        140.25        144.14         5.98 o
   8   3  10         13.74         12.96         2.10 o
  -7   4  10          7.83          7.20         1.06 o
  -6   4  10         20.87         18.83         1.43 o
  -5   4  10         66.46         71.73         3.85 o
  -4   4  10        365.14        344.35        20.72 o
  -3   4  10        165.85        168.83         6.35 o
  -2   4  10        211.61        212.89         5.92 o
  -1   4  10        372.39        353.03         9.47 o
   0   4  10        190.75        186.91         5.38 o
   1   4  10        369.83        349.22         9.85 o
   2   4  10        210.72        206.44         6.37 o
   3   4  10        167.05        171.27         5.96 o
   4   4  10        364.44        346.94        12.12 o
   5   4  10         66.33         70.53         2.86 o
   6   4  10         21.33         18.25         1.43 o
   7   4  10          7.77          5.88         1.30 o
  -7   5  10          1.59          1.33         0.65 o
  -6   5  10         13.48         13.16         1.38 o
  -5   5  10         36.87         29.61         2.50 o
  -4   5  10        227.11        221.24        12.75 o
  -3   5  10         65.07         65.35         2.31 o
  -2   5  10         80.50         85.75         3.16 o
  -1   5  10        202.64        197.74         5.89 o
   0   5  10          8.34          7.49         0.93 o
   1   5  10        205.56        196.78         6.19 o
   2   5  10         81.72         83.10         3.76 o
   3   5  10         65.14         63.39         3.13 o
   4   5  10        226.60        224.66         7.75 o
   5   5  10         37.25         29.43         1.93 o
   6   5  10         13.81         13.51         1.49 o
   7   5  10          1.60          1.85         0.80 o
  -6   6  10         99.69        108.31         4.07 o
  -5   6  10         52.65         54.65         4.36 o
  -4   6  10         78.83         76.27         7.14 o
  -3   6  10        132.56        128.08         4.02 o
  -2   6  10        330.56        339.14        10.05 o
  -1   6  10         81.80         79.54         3.04 o
   0   6  10         69.71         74.77         3.25 o
   1   6  10         81.91         81.19         2.95 o
   2   6  10        329.97        326.86        11.70 o
   3   6  10        131.51        125.79         5.66 o
   4   6  10         80.33         77.32         4.33 o
   5   6  10         51.72         54.57         3.40 o
   6   6  10         98.26        108.85         5.65 o
  -6   7  10         32.55         31.75         3.22 o
  -5   7  10         62.82         64.18         8.30 o
  -4   7  10         35.02         38.68         4.52 o
  -3   7  10         22.73         24.39         1.42 o
  -2   7  10         29.79         32.34         1.70 o
  -1   7  10        163.16        170.06         6.23 o
   0   7  10        296.08        299.78        11.60 o
   1   7  10        163.76        170.61         6.73 o
   2   7  10         29.58         30.41         2.89 o
   3   7  10         22.66         24.36         2.02 o
   4   7  10         35.34         37.67         2.54 o
   5   7  10         62.37         67.66         3.55 o
   6   7  10         32.63         34.62         3.61 o
  -5   8  10         15.28         19.81         5.81 o
  -4   8  10         36.61         37.56         4.06 o
  -3   8  10        108.49        105.42         7.42 o
  -2   8  10         14.34         13.28         1.35 o
  -1   8  10         51.53         52.74         2.68 o
   0   8  10        117.12        111.33         4.92 o
   1   8  10         51.37         51.55         3.33 o
   2   8  10         14.14         12.87         1.78 o
   3   8  10        109.20        104.09         6.58 o
   4   8  10         37.19         37.75         2.84 o
   5   8  10         15.19         20.59         3.09 o
  -3   9  10         70.10         81.83        12.89 o
  -2   9  10         27.30         28.22         2.87 o
  -1   9  10         10.91          9.81         1.81 o
   0   9  10          1.10          0.72         0.68 o
   1   9  10         11.02          9.11         1.67 o
   2   9  10         27.13         27.63         2.63 o
   3   9  10         70.17         74.61         4.01 o
   1   0  11         16.76         14.54         0.88 o
   2   0  11          0.22          0.90         0.40 o
   3   0  11        129.22        128.36         8.96 o
   4   0  11          8.35         11.63         1.14 o
   5   0  11         75.21         68.61         2.84 o
   6   0  11        227.91        211.40         7.24 o
   7   0  11          9.31          8.67         1.25 o
   8   0  11          2.46          0.33         0.67 o
  -8   1  11         14.89         22.11         2.12 o
  -7   1  11         78.81         74.38         4.61 o
  -6   1  11         53.19         55.19         2.82 o
  -5   1  11        370.48        372.48        13.48 o
  -4   1  11        376.09        369.05        11.66 o
  -3   1  11         79.69         73.36         4.37 o
  -2   1  11        203.18        198.07         5.67 o
  -1   1  11        341.90        330.54        10.96 o
   0   1  11        326.31        314.03        10.18 o
   1   1  11        342.98        329.27         9.56 o
   2   1  11        198.77        193.83         6.14 o
   3   1  11         81.90         74.83         3.13 o
   4   1  11        373.60        352.39        10.95 o
   5   1  11        370.80        363.58        11.43 o
   6   1  11         53.44         57.75         2.48 o
   7   1  11         78.29         75.54         4.07 o
   8   1  11         15.50         21.93         2.82 o
  -8   2  11         22.53         26.31         2.34 o
  -7   2  11         43.76         45.46         3.07 o
  -6   2  11         60.57         56.18         3.19 o
  -5   2  11        159.54        142.18         5.79 o
  -4   2  11        349.26        367.42        49.74 o
  -3   2  11        128.68        119.57         8.58 o
  -2   2  11        307.08        286.33        14.52 o
  -1   2  11        188.83        186.71         5.74 o
   0   2  11         93.07         94.09         3.26 o
   1   2  11        190.62        189.64         6.39 o
   2   2  11        304.17        285.89         9.28 o
   3   2  11        129.88        128.79         5.27 o
   4   2  11        347.41        353.90        11.80 o
   5   2  11        160.55        140.93         5.44 o
   6   2  11         61.04         59.40         3.15 o
   7   2  11         43.77         46.07         2.66 o
   8   2  11         22.09         25.71         2.40 o
  -7   3  11          0.85          0.33         0.54 o
  -6   3  11         37.02         43.12         3.14 o
  -5   3  11        160.14        162.45         7.24 o
  -4   3  11        335.82        308.46        25.92 o
  -3   3  11        156.87        145.95        10.53 o
  -2   3  11        103.85        108.28         4.15 o
  -1   3  11         93.41         88.00         2.84 o
   0   3  11        105.64        108.85         3.92 o
   1   3  11         93.01         87.60         3.58 o
   2   3  11        103.52        108.72         4.74 o
   3   3  11        156.30        146.70         5.20 o
   4   3  11        334.03        319.04        10.36 o
   5   3  11        161.49        162.66         5.42 o
   6   3  11         37.38         40.96         2.36 o
   7   3  11          1.07          0.30         0.52 o
  -7   4  11         25.17         26.89         2.24 o
  -6   4  11        114.19        115.95         5.20 o
  -5   4  11         78.10         77.71         4.41 o
  -4   4  11         14.51         17.19         1.93 o
  -3   4  11         53.73         56.78         3.07 o
  -2   4  11        157.68        145.07         6.64 o
  -1   4  11        374.97        353.25        10.75 o
   0   4  11          9.10          8.90         0.99 o
   1   4  11        372.63        353.02        12.38 o
   2   4  11        159.63        149.39         5.75 o
   3   4  11         54.27         55.90         3.20 o
   4   4  11         13.94         16.90         1.49 o
   5   4  11         78.43         77.37         3.18 o
   6   4  11        113.23        115.33         4.38 o
   7   4  11         25.49         28.98         2.32 o
  -6   5  11          2.84          1.89         0.70 o
  -5   5  11         50.80         56.87         4.41 o
  -4   5  11         87.78         91.91         6.55 o
  -3   5  11        622.68        609.51        26.57 o
  -2   5  11        372.07        359.17        10.62 o
  -1   5  11        113.94        114.68         4.04 o
   0   5  11          6.02          5.62         0.84 o
   1   5  11        113.85        112.42         4.27 o
   2   5  11        376.49        362.18        14.18 o
   3   5  11        623.27        603.63        25.63 o
   4   5  11         88.28         88.87         4.13 o
   5   5  11         50.92         54.33         2.68 o
   6   5  11          3.00          1.86         0.91 o
  -6   6  11         36.44         37.35         3.06 o
  -5   6  11          7.56          6.99         1.10 o
  -4   6  11         33.02         30.89         3.47 o
  -3   6  11         97.62         99.02         3.94 o
  -2   6  11         46.04         41.84         2.10 o
  -1   6  11         39.57         34.45         1.76 o
   0   6  11         12.59         14.55         1.35 o
   1   6  11         40.27         34.80         2.49 o
   2   6  11         46.96         40.64         2.60 o
   3   6  11         97.52         97.51         4.65 o
   4   6  11         32.82         30.66         2.42 o
   5   6  11          7.70          7.19         1.12 o
   6   6  11         36.78         38.39         3.23 o
  -5   7  11          9.80          8.70         1.98 o
  -4   7  11         36.66         37.89         4.64 o
  -3   7  11         88.43         91.88         4.65 o
  -2   7  11        212.11        222.78         6.59 o
  -1   7  11         56.84         55.01         2.90 o
   0   7  11         43.61         43.09         2.64 o
   1   7  11         55.95         50.41         4.47 o
   2   7  11        214.49        216.70        10.68 o
   3   7  11         88.55         95.29         4.90 o
   4   7  11         36.49         36.84         2.68 o
   5   7  11          9.75         12.16         1.97 o
  -4   8  11         50.60         56.37         8.84 o
  -3   8  11         14.96         14.64         1.50 o
  -2   8  11        118.33        112.71         4.46 o
  -1   8  11         58.92         61.65         3.13 o
   0   8  11         19.32         23.68         2.36 o
   1   8  11         59.16         60.12         4.88 o
   2   8  11        118.79        115.80         6.24 o
   3   8  11         14.56         13.76         1.82 o
   4   8  11         50.34         53.76         4.47 o
  -2   9  11          0.47          0.37         0.54 o
  -1   9  11          4.25          1.56         1.22 o
   0   9  11         26.21         31.24         2.57 o
   1   9  11          4.45          1.86         1.02 o
   2   9  11          0.43          0.42         0.69 o
   0   0  12         10.52         10.06         2.22 o
   1   0  12        263.34        258.24         8.71 o
   2   0  12         24.28         28.00         1.56 o
   3   0  12        839.70        814.12        29.31 o
   4   0  12         35.56         29.95         1.92 o
   5   0  12         65.85         86.56         3.12 o
   6   0  12        184.33        196.26         6.16 o
   7   0  12         24.29         27.31         2.11 o
  -7   1  12         60.27         61.40         3.77 o
  -6   1  12         86.22         81.86         3.60 o
  -5   1  12         49.82         47.07         2.72 o
  -4   1  12        264.11        256.91         8.88 o
  -3   1  12        218.42        216.32         7.22 o
  -2   1  12          7.13          9.65         0.94 o
  -1   1  12        288.42        280.58         8.90 o
   0   1  12        164.36        161.55         5.52 o
   1   1  12        288.39        274.07        10.31 o
   2   1  12          7.05          8.73         1.09 o
   3   1  12        215.39        215.08         7.15 o
   4   1  12        265.66        255.74         8.43 o
   5   1  12         50.79         47.52         2.36 o
   6   1  12         86.83         83.73         4.36 o
   7   1  12         61.20         63.96         3.15 o
  -7   2  12         29.39         31.68         2.70 o
  -6   2  12         13.70         16.33         1.62 o
  -5   2  12         11.12         11.87         1.41 o
  -4   2  12        189.69        179.97         6.89 o
  -3   2  12        307.90        301.53        21.82 o
  -2   2  12          4.76          6.43         0.95 o
  -1   2  12        105.02         98.22         5.54 o
   0   2  12         47.05         38.05         2.19 o
   1   2  12        107.23        101.12         3.65 o
   2   2  12          4.59          7.77         0.96 o
   3   2  12        304.18        316.83        11.57 o
   4   2  12        190.88        189.60         7.07 o
   5   2  12         10.40         11.53         1.14 o
   6   2  12         13.73         17.50         1.45 o
   7   2  12         28.60         30.57         2.14 o
  -7   3  12        203.10        239.54         9.14 o
  -6   3  12         29.90         29.59         2.92 o
  -5   3  12        230.77        244.44        10.24 o
  -4   3  12          9.85         12.04         1.49 o
  -3   3  12        250.69        243.75        21.80 o
  -2   3  12        668.97        626.58        23.35 o
  -1   3  12         90.93         91.25         4.72 o
   0   3  12          3.50          3.17         0.73 o
   1   3  12         91.61         91.62         4.18 o
   2   3  12        670.85        622.23        23.07 o
   3   3  12        248.91        243.78        10.75 o
   4   3  12          9.47         11.69         1.39 o
   5   3  12        230.05        244.99         7.65 o
   6   3  12         30.32         30.05         1.88 o
   7   3  12        204.98        251.24        10.28 o
  -6   4  12         60.22         64.27         4.42 o
  -5   4  12         15.80         17.87         2.53 o
  -4   4  12         23.74         21.51         2.21 o
  -3   4  12         59.87         45.45         4.96 o
  -2   4  12        192.57        190.54         8.58 o
  -1   4  12         80.82         82.33         4.51 o
   0   4  12        280.09        269.08         8.90 o
   1   4  12         81.48         84.52         3.80 o
   2   4  12        191.43        194.38         7.90 o
   3   4  12         60.36         47.79         3.69 o
   4   4  12         24.29         23.39         1.86 o
   5   4  12         16.06         19.15         1.66 o
   6   4  12         60.31         68.02         3.16 o
  -6   5  12         26.84         26.74         2.74 o
  -5   5  12         28.52         30.17         2.29 o
  -4   5  12         38.83         39.01         3.08 o
  -3   5  12        343.07        333.42        36.39 o
  -2   5  12         11.02         12.03         1.54 o
  -1   5  12        165.51        162.63         6.09 o
   0   5  12          1.79          3.17         0.98 o
   1   5  12        165.21        161.85         5.98 o
   2   5  12         10.46         11.43         1.66 o
   3   5  12        346.35        335.93        14.50 o
   4   5  12         37.94         37.99         3.64 o
   5   5  12         27.91         31.13         2.32 o
   6   5  12         25.87         28.09         2.16 o
  -5   6  12         52.57         50.51         5.37 o
  -4   6  12         19.16         16.09         1.77 o
  -3   6  12          6.15          7.44         1.36 o
  -2   6  12         11.94         10.25         0.87 o
  -1   6  12         22.23         20.96         1.34 o
   0   6  12          4.71          4.71         0.91 o
   1   6  12         22.86         22.46         2.04 o
   2   6  12         11.82         10.02         1.42 o
   3   6  12          5.77          6.81         1.39 o
   4   6  12         19.70         16.40         1.96 o
   5   6  12         52.15         52.01         2.93 o
  -4   7  12         82.36         84.37         8.92 o
  -3   7  12         19.07         18.17         2.18 o
  -2   7  12         60.80         63.40         2.60 o
  -1   7  12         64.58         69.67         2.89 o
   0   7  12         67.63         71.24         4.26 o
   1   7  12         65.40         67.78         5.50 o
   2   7  12         59.48         59.27         8.74 o
   3   7  12         18.88         18.94         2.10 o
   4   7  12         82.88         83.38         4.33 o
  -3   8  12         13.29          5.21         2.70 o
  -2   8  12         24.18         24.63         1.77 o
  -1   8  12          3.23          2.19         0.89 o
   0   8  12          8.24          9.81         1.78 o
   1   8  12          3.36          2.07         0.94 o
   2   8  12         24.42         19.83         4.10 o
   3   8  12         13.74          6.05         2.90 o
   1   0  13        473.90        439.93        17.16 o
   2   0  13        225.80        220.42         7.81 o
   3   0  13         32.18         34.18         2.08 o
   4   0  13         93.41         79.26         3.26 o
   5   0  13        187.96        195.78         6.89 o
   6   0  13          0.56          2.65         0.71 o
   7   0  13         17.52         20.49         2.50 o
  -7   1  13         71.24         84.12         4.99 o
  -6   1  13         47.27         49.67         2.48 o
  -5   1  13        104.28        102.94         4.70 o
  -4   1  13         28.95         28.21         2.02 o
  -3   1  13        318.51        320.82        10.72 o
  -2   1  13        223.39        225.76         7.67 o
  -1   1  13        574.16        560.53        19.30 o
   0   1  13       1690.54       1716.80        82.46 o
   1   1  13        578.02        557.61        25.11 o
   2   1  13        223.19        223.12         8.53 o
   3   1  13        319.75        321.59        11.67 o
   4   1  13         29.77         29.32         2.03 o
   5   1  13        105.78        105.44         3.86 o
   6   1  13         46.15         48.61         2.35 o
   7   1  13         71.07         84.63         4.42 o
  -7   2  13         27.73         28.05         3.10 o
  -6   2  13          3.92          3.93         1.01 o
  -5   2  13         39.37         35.83         2.39 o
  -4   2  13        118.04        116.20         4.84 o
  -3   2  13         83.15         85.75         5.04 o
  -2   2  13        436.67        421.11        29.82 o
  -1   2  13       1020.30       1008.97        39.35 o
   0   2  13         89.20         79.14         3.67 o
   1   2  13       1021.19        998.23        37.99 o
   2   2  13        437.82        432.23        17.91 o
   3   2  13         84.00         89.13         5.42 o
   4   2  13        119.89        123.05         4.81 o
   5   2  13         38.20         34.33         2.19 o
   6   2  13          3.82          3.46         0.79 o
   7   2  13         28.23         28.90         2.54 o
  -6   3  13         66.21         70.57         4.72 o
  -5   3  13         33.01         34.42         2.78 o
  -4   3  13        245.97        228.32         9.67 o
  -3   3  13        111.61         96.61        11.58 o
  -2   3  13        305.26        288.93        18.94 o
  -1   3  13         15.53         18.34         1.82 o
   0   3  13         95.38         95.29         4.42 o
   1   3  13         15.89         17.23         1.51 o
   2   3  13        305.77        297.41        12.93 o
   3   3  13        112.61         99.94         5.24 o
   4   3  13        244.64        232.98        10.57 o
   5   3  13         33.45         34.54         2.30 o
   6   3  13         67.48         73.00         2.96 o
  -6   4  13         26.80         26.19         3.05 o
  -5   4  13         12.09         12.50         2.02 o
  -4   4  13         44.94         47.20         5.98 o
  -3   4  13         26.85         24.01         3.05 o
  -2   4  13        463.18        443.02        39.74 o
  -1   4  13        164.17        162.42         7.25 o
   0   4  13          0.09          0.33         0.41 o
   1   4  13        165.29        160.78         6.45 o
   2   4  13        463.97        450.24        19.64 o
   3   4  13         28.00         25.13         2.80 o
   4   4  13         45.41         47.55         3.61 o
   5   4  13         12.02         13.78         1.41 o
   6   4  13         26.89         29.79         2.01 o
  -5   5  13         28.11         33.13         2.78 o
  -4   5  13         16.82         18.37         2.00 o
  -3   5  13         14.03         12.59         3.19 o
  -2   5  13        189.44        192.85         7.86 o
  -1   5  13        106.24         99.54         5.28 o
   0   5  13         71.83         70.91         3.76 o
   1   5  13        105.69        100.57         4.36 o
   2   5  13        190.96        195.04         8.44 o
   3   5  13         14.19         15.23         1.97 o
   4   5  13         16.57         17.27         1.99 o
   5   5  13         28.64         34.02         2.05 o
  -5   6  13         18.74         19.59         2.69 o
  -4   6  13         71.25         78.76         8.26 o
  -3   6  13        127.81        125.65        13.94 o
  -2   6  13         10.55         10.19         1.54 o
  -1   6  13         57.07         60.06         2.76 o
   0   6  13         20.05         21.04         2.17 o
   1   6  13         57.20         59.38         3.97 o
   2   6  13         10.97         10.37         1.56 o
   3   6  13        126.79        126.65         6.78 o
   4   6  13         71.26         77.62         3.76 o
   5   6  13         18.32         20.14         3.31 o
  -3   7  13         44.88         41.35         5.69 o
  -2   7  13         31.89         30.46         2.68 o
  -1   7  13        115.76        121.08         4.84 o
   0   7  13          0.00          0.01         0.40 o
   1   7  13        113.95        114.50         7.74 o
   2   7  13         32.85         34.71         3.77 o
   3   7  13         44.46         40.14         5.80 o
  -2   8  13         50.47         53.25        28.05 o
  -1   8  13         34.14         35.54         5.90 o
   0   8  13         43.83         39.60         4.40 o
   1   8  13         34.15         34.86         4.45 o
   2   8  13         50.46         52.97         4.69 o
   0   0  14       2368.29       2413.94       180.47 o
   1   0  14        105.48         97.08         4.64 o
   2   0  14          6.09          6.88         1.36 o
   3   0  14        168.32        172.25         6.22 o
   4   0  14         74.90         83.09         3.44 o
   5   0  14        106.03        107.33         4.10 o
   6   0  14         47.40         42.13         2.19 o
  -6   1  14         52.24         61.08         3.03 o
  -5   1  14         63.30         57.55         2.86 o
  -4   1  14         21.31         20.91         1.75 o
  -3   1  14         87.20         82.44         4.63 o
  -2   1  14        349.98        326.82        13.63 o
  -1   1  14        159.77        171.71         6.55 o
   0   1  14          3.74          3.15         1.03 o
   1   1  14        161.38        166.99         7.43 o
   2   1  14        349.29        337.30        12.75 o
   3   1  14         87.07         84.81         4.13 o
   4   1  14         21.92         22.27         1.39 o
   5   1  14         63.17         56.69         2.98 o
   6   1  14         52.04         60.10         3.03 o
  -6   2  14        120.87        133.40         5.83 o
  -5   2  14         43.09         44.63         2.58 o
  -4   2  14         92.33         98.51         4.14 o
  -3   2  14         48.13         42.22         2.90 o
  -2   2  14        100.60         91.29         4.70 o
  -1   2  14        313.43        299.22        10.34 o
   0   2  14          0.52          1.48         0.69 o
   1   2  14        313.85        306.83        15.21 o
   2   2  14        101.27         94.95         5.09 o
   3   2  14         47.87         41.80         3.33 o
   4   2  14         92.29         98.32         5.71 o
   5   2  14         42.98         45.27         2.29 o
   6   2  14        121.07        137.41         6.06 o
  -6   3  14         31.00         33.82         3.23 o
  -5   3  14          0.73          0.18         0.55 o
  -4   3  14        154.56        169.32         8.80 o
  -3   3  14         36.32         31.47         3.58 o
  -2   3  14         53.25         54.62         4.58 o
  -1   3  14        395.46        384.35        14.65 o
   0   3  14         23.47         23.43         2.08 o
   1   3  14        394.45        377.12        13.41 o
   2   3  14         53.73         56.63         3.34 o
   3   3  14         36.09         33.72         3.43 o
   4   3  14        155.93        171.77         9.02 o
   5   3  14          0.68          0.40         0.56 o
   6   3  14         30.71         32.51         3.84 o
  -5   4  14         27.61         35.46         5.41 o
  -4   4  14         14.25         11.50         2.53 o
  -3   4  14         48.05         51.48         5.95 o
  -2   4  14         71.26         72.39         6.27 o
  -1   4  14         24.91         23.01         2.30 o
   0   4  14        281.26        281.25        10.98 o
   1   4  14         24.82         22.91         1.75 o
   2   4  14         72.93         75.95         4.23 o
   3   4  14         48.73         49.84         3.48 o
   4   4  14         14.50         11.40         1.73 o
   5   4  14         27.22         29.89         2.56 o
  -5   5  14         78.14         91.83         7.24 o
  -4   5  14         48.22         51.88         5.09 o
  -3   5  14         13.46         13.28         2.29 o
  -2   5  14         30.69         33.18         3.23 o
  -1   5  14         75.24         77.39         4.30 o
   0   5  14          9.80          9.66         1.25 o
   1   5  14         75.85         75.73         3.96 o
   2   5  14         30.67         34.24         2.64 o
   3   5  14         13.58         14.62         1.83 o
   4   5  14         47.72         51.08         3.36 o
   5   5  14         78.63         94.04         7.90 o
  -4   6  14         10.67         14.69         2.38 o
  -3   6  14          2.08          1.91         0.89 o
  -2   6  14        113.42        112.64         8.92 o
  -1   6  14         38.83         38.53         3.09 o
   0   6  14         87.33         88.25         4.00 o
   1   6  14         37.81         38.68         3.08 o
   2   6  14        111.42        112.52         5.45 o
   3   6  14          2.29          1.99         0.80 o
   4   6  14         10.57         14.63         2.06 o
  -2   7  14         44.35         43.97        11.73 o
  -1   7  14        110.09        110.16        16.74 o
   0   7  14          0.01          0.38         0.46 o
   1   7  14        112.04        114.18         7.06 o
   2   7  14         44.86         46.41         5.29 o
   1   0  15         79.10         83.74         4.48 o
   2   0  15          1.08          1.17         0.81 o
   3   0  15         40.95         35.44         2.28 o
   4   0  15         16.37         20.62         1.62 o
   5   0  15         33.54         32.14         2.21 o
   6   0  15          0.00          0.51         0.76 o
  -5   1  15         61.43         63.06         2.71 o
  -4   1  15         38.31         37.60         2.14 o
  -3   1  15         35.53         40.56         2.84 o
  -2   1  15         48.83         43.88         2.94 o
  -1   1  15        367.50        355.89        14.45 o
   0   1  15          0.42          1.31         0.79 o
   1   1  15        371.10        357.63        13.02 o
   2   1  15         48.76         45.23         3.00 o
   3   1  15         35.39         40.60         2.42 o
   4   1  15         38.82         38.18         2.56 o
   5   1  15         60.09         61.80         2.89 o
  -5   2  15         10.62          5.07         0.88 o
  -4   2  15         25.12         18.78         1.89 o
  -3   2  15        101.19         99.79         4.85 o
  -2   2  15          8.19         10.94         1.46 o
  -1   2  15         32.67         36.45         1.98 o
   0   2  15         15.26         16.04         2.27 o
   1   2  15         32.00         33.20         3.40 o
   2   2  15          8.28         12.77         2.06 o
   3   2  15        101.17        101.97         5.09 o
   4   2  15         25.40         19.37         2.08 o
   5   2  15          9.98          4.97         1.33 o
  -5   3  15         12.65         17.09         2.42 o
  -4   3  15         13.23         15.74         2.12 o
  -3   3  15         39.11         33.40         2.82 o
  -2   3  15         28.89         30.97         2.08 o
  -1   3  15         31.73         35.97         1.99 o
   0   3  15        322.96        316.00        12.52 o
   1   3  15         31.94         35.96         3.39 o
   2   3  15         28.32         29.65         2.33 o
   3   3  15         38.84         33.46         2.99 o
   4   3  15         13.83         15.74         2.02 o
   5   3  15         12.76         17.50         1.95 o
  -4   4  15         99.26        107.38         7.09 o
  -3   4  15         33.47         25.24         3.88 o
  -2   4  15         91.75         93.84        11.49 o
  -1   4  15         33.53         33.31         2.24 o
   0   4  15        377.30        402.45        15.39 o
   1   4  15         33.17         33.39         2.30 o
   2   4  15         92.39         91.62         5.25 o
   3   4  15         32.92         26.11         2.44 o
   4   4  15         99.99        107.41         6.02 o
  -4   5  15         52.17         57.18         4.77 o
  -3   5  15          0.59          0.39         0.80 o
  -2   5  15        221.99        218.35        17.56 o
  -1   5  15         55.01         64.59         3.29 o
   0   5  15          4.52          4.50         1.12 o
   1   5  15         55.88         66.35         3.53 o
   2   5  15        221.78        220.27         9.77 o
   3   5  15          0.60          0.47         0.60 o
   4   5  15         52.56         57.66         3.80 o
  -2   6  15          1.61          1.50         1.09 o
  -1   6  15         17.71         20.37         1.77 o
   0   6  15         43.37         44.47         2.16 o
   1   6  15         17.67         21.29         2.42 o
   2   6  15          1.58          0.92         0.81 o
   0   0  16          2.03          1.54         1.18 o
   1   0  16         99.87         87.73         4.39 o
   2   0  16         51.76         54.91         3.71 o
   3   0  16          3.66          3.18         1.17 o
   4   0  16         88.16         78.62         3.20 o
   5   0  16         14.80         17.40         2.51 o
  -5   1  16          9.30          9.97         2.14 o
  -4   1  16         55.94         57.34         3.15 o
  -3   1  16         37.16         43.53         2.75 o
  -2   1  16          2.52          2.32         1.07 o
  -1   1  16         10.89         11.84         1.55 o
   0   1  16         32.23         24.57         2.09 o
   1   1  16         10.79         10.82         1.43 o
   2   1  16          2.44          2.75         0.96 o
   3   1  16         37.12         43.56         3.13 o
   4   1  16         56.13         60.60         4.11 o
   5   1  16          9.50         10.24         2.08 o
  -4   2  16         29.80         28.22         2.56 o
  -3   2  16         13.94         16.18         1.76 o
  -2   2  16         40.19         35.38         2.39 o
  -1   2  16         30.12         27.72         2.10 o
   0   2  16        126.74        136.21         6.46 o
   1   2  16         29.53         27.48         2.33 o
   2   2  16         40.04         37.25         3.20 o
   3   2  16         14.01         17.66         1.84 o
   4   2  16         29.40         28.34         2.63 o
  -4   3  16         35.15         36.27         3.75 o
  -3   3  16         87.63         87.06         5.23 o
  -2   3  16         34.43         40.55         3.56 o
  -1   3  16         46.42         49.32         3.42 o
   0   3  16          9.30         12.56         1.43 o
   1   3  16         46.32         49.85         3.56 o
   2   3  16         34.67         42.35         3.60 o
   3   3  16         85.50         84.28         4.48 o
   4   3  16         34.44         37.90         3.20 o
  -3   4  16          2.81          2.40         1.24 o
  -2   4  16         36.89         38.43         2.99 o
  -1   4  16         21.11         23.24         2.24 o
   0   4  16         56.49         55.61         3.39 o
   1   4  16         21.89         22.88         3.00 o
   2   4  16         36.71         37.97         2.85 o
   3   4  16          2.95          2.09         1.09 o
  -2   5  16          3.79          3.00         1.27 o
  -1   5  16        213.53        245.05        12.48 o
   0   5  16          0.44          0.81         0.61 o
   1   5  16        213.92        231.97        12.71 o
   2   5  16          3.87          2.59         1.12 o
   1   0  17          3.96          1.87         1.02 o
   2   0  17         82.38         92.77         5.13 o
   3   0  17          2.07          0.24         0.56 o
   4   0  17          4.23          2.33         1.32 o
  -4   1  17         35.29         47.46         4.90 o
  -3   1  17         16.49         13.22         2.57 o
  -2   1  17          9.29          6.82         1.48 o
  -1   1  17         16.95         17.03         2.02 o
   0   1  17          0.91          1.13         0.68 o
   1   1  17         17.22         17.35         1.89 o
   2   1  17          9.02          8.25         1.33 o
   3   1  17         16.41         15.84         2.59 o
   4   1  17         36.36         38.55         4.86 o
  -3   2  17         20.26         23.85         1.95 o
  -2   2  17         29.60         33.53         3.10 o
  -1   2  17        117.10        122.76         7.20 o
   0   2  17         78.12         74.43         4.57 o
   1   2  17        116.70        123.34         7.03 o
   2   2  17         29.90         34.14         3.71 o
   3   2  17         19.69         22.78         3.20 o
  -3   3  17         95.74        116.36        10.89 o
  -2   3  17          2.78          3.30         1.01 o
  -1   3  17        103.71        114.80         5.88 o
   0   3  17          4.21          5.71         1.53 o
   1   3  17        103.48        113.10         5.93 o
   2   3  17          2.37          2.36         1.27 o
   3   3  17         96.35        113.40         6.81 o
  -2   4  17          6.74          4.97         2.86 o
  -1   4  17         12.18          8.08         1.92 o
   0   4  17         92.60        106.22         6.50 o
   1   4  17         12.50          8.96         1.98 o
   2   4  17          6.81          7.29         1.85 o
   0   0  18         88.29        110.47         8.59 o
   1   0  18         51.43         53.92         3.59 o
   2   0  18          0.23          0.22         0.64 o
  -2   1  18          6.44          3.92         1.73 o
  -1   1  18         26.88         30.58         2.50 o
   0   1  18          8.99         13.57         3.36 o
   1   1  18         27.37         32.00         3.15 o
   2   1  18          6.63          4.43         2.24 o
  -1   2  18         15.16         17.92         2.53 o
   0   2  18          6.69          3.71         1.63 o
   1   2  18         15.28         17.45         2.50 o
                                                
